# Supplementary material for: Descriptions of four new dextral land snails of the genus Camaena (Gastropoda, Eupulmonata, Camaenidae) from south China
Source: Zookeys. 2020 Nov 24;996:37–58. doi: 10.3897/zookeys.996.54187 (PMC7710680; doi:10.3897/zookeys.996.54187)
Supplement: XML Treatment for Camaena [file zookeys.996.54187-treatment1.xml]

<!DOCTYPE tp:taxon-treatment
  PUBLIC "-//TaxonX//DTD Taxonomic Treatment Publishing DTD v0 20100105//EN" "tax-treatment-NSO.dtd">
<tp:taxon-treatment xmlns:tp="http://www.plazi.org/taxpub"><tp:treatment-meta><kwd-group><label>Taxon classification</label><kwd><named-content xmlns:xlink="http://www.w3.org/1999/xlink" content-type="kingdom">Animalia</named-content></kwd><kwd><named-content xmlns:xlink="http://www.w3.org/1999/xlink" content-type="family">Camaenidae</named-content></kwd></kwd-group><mixed-citation publication-type="journal"><person-group><name><surname>Wang</surname><given-names>Pei</given-names></name><name><surname>Hu</surname><given-names>Mei-Ling</given-names></name><name><surname>Lin</surname><given-names>Jun-Hong</given-names></name><name><surname>Yang</surname><given-names>Hai-Fang</given-names></name><name><surname>Li</surname><given-names>Xiao-Jing</given-names></name><name><surname>Zhou</surname><given-names>Wei-Chuan</given-names></name></person-group><article-title>Descriptions of four new dextral land snails of the genus <italic><tp:taxon-name><tp:taxon-name-part taxon-name-part-type="genus" reg="Camaena">Camaena</tp:taxon-name-part></tp:taxon-name></italic> (<tp:taxon-name><tp:taxon-name-part taxon-name-part-type="class">Gastropoda</tp:taxon-name-part></tp:taxon-name>, <tp:taxon-name><tp:taxon-name-part taxon-name-part-type="suborder">Eupulmonata</tp:taxon-name-part></tp:taxon-name>, <tp:taxon-name><tp:taxon-name-part taxon-name-part-type="family">Camaenidae</tp:taxon-name-part></tp:taxon-name>) from south China</article-title><source>Zookeys</source><day>24</day><month>11</month><year>2020</year><volume>996</volume><fpage>37</fpage><lpage>58</lpage><pub-id pub-id-type="doi">10.3897/zookeys.996.54187</pub-id></mixed-citation></tp:treatment-meta><tp:nomenclature><tp:taxon-name><object-id xmlns:xlink="http://www.w3.org/1999/xlink" content-type="arpha" xlink:type="simple">B46FE9CF-26A0-5F3E-B2D0-45B1A809E308</object-id>
                <tp:taxon-name-part taxon-name-part-type="genus" reg="Camaena">Camaena</tp:taxon-name-part>
              </tp:taxon-name><tp:taxon-authority>Albers, 1850</tp:taxon-authority></tp:nomenclature><tp:treatment-sec sec-type="type species" id="SECID0EB4AG"><title>Type species.</title><p><italic><tp:taxon-name><tp:taxon-name-part taxon-name-part-type="genus" reg="Helix">Helix</tp:taxon-name-part> <tp:taxon-name-part taxon-name-part-type="species" reg="cicatricosa">cicatricosa</tp:taxon-name-part></tp:taxon-name></italic> Müller, 1774, subsequent designation by Martens 1860.</p></tp:treatment-sec></tp:taxon-treatment>
