# Supplementary material for: Descriptions of four new dextral land snails of the genus Camaena (Gastropoda, Eupulmonata, Camaenidae) from south China
Source: Zookeys. 2020 Nov 24;996:37–58. doi: 10.3897/zookeys.996.54187 (PMC7710680; doi:10.3897/zookeys.996.54187)
Supplement: XML Treatment for Camaena funingensis [file zookeys.996.54187-treatment2.xml]

<!DOCTYPE tp:taxon-treatment
  PUBLIC "-//TaxonX//DTD Taxonomic Treatment Publishing DTD v0 20100105//EN" "tax-treatment-NSO.dtd">
<tp:taxon-treatment xmlns:tp="http://www.plazi.org/taxpub"><tp:treatment-meta><kwd-group><label>Taxon classification</label><kwd><named-content xmlns:xlink="http://www.w3.org/1999/xlink" content-type="kingdom">Animalia</named-content></kwd><kwd><named-content xmlns:xlink="http://www.w3.org/1999/xlink" content-type="family">Camaenidae</named-content></kwd></kwd-group><mixed-citation publication-type="journal"><person-group><name><surname>Wang</surname><given-names>Pei</given-names></name><name><surname>Hu</surname><given-names>Mei-Ling</given-names></name><name><surname>Lin</surname><given-names>Jun-Hong</given-names></name><name><surname>Yang</surname><given-names>Hai-Fang</given-names></name><name><surname>Li</surname><given-names>Xiao-Jing</given-names></name><name><surname>Zhou</surname><given-names>Wei-Chuan</given-names></name></person-group><article-title>Descriptions of four new dextral land snails of the genus <italic><tp:taxon-name><tp:taxon-name-part taxon-name-part-type="genus" reg="Camaena">Camaena</tp:taxon-name-part></tp:taxon-name></italic> (<tp:taxon-name><tp:taxon-name-part taxon-name-part-type="class">Gastropoda</tp:taxon-name-part></tp:taxon-name>, <tp:taxon-name><tp:taxon-name-part taxon-name-part-type="suborder">Eupulmonata</tp:taxon-name-part></tp:taxon-name>, <tp:taxon-name><tp:taxon-name-part taxon-name-part-type="family">Camaenidae</tp:taxon-name-part></tp:taxon-name>) from south China</article-title><source>Zookeys</source><day>24</day><month>11</month><year>2020</year><volume>996</volume><fpage>37</fpage><lpage>58</lpage><pub-id pub-id-type="doi">10.3897/zookeys.996.54187</pub-id></mixed-citation></tp:treatment-meta><tp:nomenclature><tp:taxon-name><object-id xmlns:xlink="http://www.w3.org/1999/xlink" content-type="arpha" xlink:type="simple">8B931CAC-5AEE-5726-92BB-CB4DE6A19AF9</object-id>
                <tp:taxon-name-part taxon-name-part-type="genus" reg="Camaena">Camaena</tp:taxon-name-part>
                <tp:taxon-name-part taxon-name-part-type="species" reg="funingensis">funingensis</tp:taxon-name-part>
                <object-id xmlns:xlink="http://www.w3.org/1999/xlink" content-type="zoobank" xlink:type="simple">http://zoobank.org/E94E735E-BAD1-4D8C-AC91-5D50DF90AFE5</object-id>
              </tp:taxon-name><tp:taxon-authority>Zhou, Wang &amp; Lin</tp:taxon-authority><tp:taxon-status xmlns:xlink="http://www.w3.org/1999/xlink" xlink:type="simple">sp. nov.</tp:taxon-status><xref ref-type="fig" rid="F3">Figures 3A</xref><xref ref-type="fig" rid="F4">, 4</xref><xref ref-type="fig" rid="F5">, 5A</xref><xref ref-type="fig" rid="F6">, 6</xref><xref ref-type="table" rid="T3">, Tables 3</xref><xref ref-type="table" rid="T4">, 4</xref><xref ref-type="table" rid="T5">, 5</xref></tp:nomenclature><tp:treatment-sec sec-type="type material" id="SECID0EX6AG"><title>Type material.</title><p><bold><italic>Holotype</italic>.</bold> [<abbrev xmlns:xlink="http://www.w3.org/1999/xlink" content-type="institution" xlink:title="Original Fujian Entry-Exit Inspection &amp; Quarantine Bureau, Fuzhou, Fujian, China" id="ABBRID0ECABG" xlink:type="simple">FJIQBC</abbrev> 19340] Shell height 21.0 mm, shell width 41.0 mm, height of aperture 14.0 mm, width of aperture 18.7 mm, 22 October 2014, collected from the type locality.</p><p><bold><italic>Paratype</italic>.</bold> [<abbrev xmlns:xlink="http://www.w3.org/1999/xlink" content-type="institution" xlink:title="Original Fujian Entry-Exit Inspection &amp; Quarantine Bureau, Fuzhou, Fujian, China" id="ABBRID0EOABG" xlink:type="simple">FJIQBC</abbrev> 19341–19343] 3 live specimens: 2 adults, 1 juvenile.</p></tp:treatment-sec><tp:treatment-sec sec-type="type locality" id="SECID0ETABG"><title>Type locality.</title><p>Laolida, Funing, Wenshan, Yunnan, China (<named-content xmlns:xlink="http://www.w3.org/1999/xlink" content-type="dwc:verbatimCoordinates" xlink:type="simple"><named-content content-type="geo-json" specific-use="{&#34;type&#34;:&#34;Point&#34;,&#34;coordinates&#34;:[105.549917,23.530244]}" id="NCID0E3ABG" xlink:type="simple">23°31'48.88"N﻿, 105°32'59.70"E</named-content></named-content>).</p></tp:treatment-sec><tp:treatment-sec sec-type="etymology" id="SECID0EBBBG"><title>Etymology.</title><p>The name of the new species refers to the type locality.</p></tp:treatment-sec><tp:treatment-sec sec-type="diagnosis" id="SECID0EGBBG"><title>Diagnosis.</title><p><bold><italic>Shell</italic>.</bold> Shell dextral, large, thin, fragile and lucent, low, and flat conical. 4.5 whorls, the front whorls increasing slowly. Spire relatively low. Body whorl rapidly expanded. Shell light yellowish brown with clear growth lines and spiral bands on the surface. Apex quite blunt. Suture shallow. The protoconch surface smooth, and some short clear growth lines near the inner side of suture under 32 × stereomicroscope. Body whorl with carinate periphery, and a thin reddish brown band on the carina and several sparse bands below the carina. Aperture lunate, slightly descending. Peristome reflected, white, thin, sharp. Columellar lip reflected. Umbilicus reddish brown, large, only 1/5 covered. Inner lip attached to the body whorl, forming translucent callus.</p><fig id="F3" position="float" orientation="portrait"><object-id xmlns:xlink="http://www.w3.org/1999/xlink" content-type="doi" xlink:type="simple">10.3897/zookeys.996.54187.figure3</object-id><object-id xmlns:xlink="http://www.w3.org/1999/xlink" content-type="arpha" xlink:type="simple">CBC8A8E3-BA34-5CE4-B9BF-D9667FB0B149</object-id><label>Figure 3.</label><caption><p>Photographs of the four new species <bold>A</bold><italic><tp:taxon-name><tp:taxon-name-part taxon-name-part-type="genus" reg="Camaena">Camaena</tp:taxon-name-part> <tp:taxon-name-part taxon-name-part-type="species" reg="funingensis">funingensis</tp:taxon-name-part></tp:taxon-name></italic> sp. nov. (holotype, <abbrev xmlns:xlink="http://www.w3.org/1999/xlink" content-type="institution" xlink:title="Original Fujian Entry-Exit Inspection &amp; Quarantine Bureau, Fuzhou, Fujian, China" id="ABBRID0EGCBG" xlink:type="simple">FJIQBC</abbrev> 19340, Laolida, Funing, Yunnan, China) <bold>B</bold><italic><tp:taxon-name><tp:taxon-name-part taxon-name-part-type="genus" reg="Camaena">Camaena</tp:taxon-name-part> <tp:taxon-name-part taxon-name-part-type="species" reg="gaolongensis">gaolongensis</tp:taxon-name-part></tp:taxon-name></italic> sp. nov. (holotype, <abbrev xmlns:xlink="http://www.w3.org/1999/xlink" content-type="institution" xlink:title="Original Fujian Entry-Exit Inspection &amp; Quarantine Bureau, Fuzhou, Fujian, China" id="ABBRID0EYCBG" xlink:type="simple">FJIQBC</abbrev> 19353, Dayao, Gaolong, Guangxi, China) <bold>C</bold><italic><tp:taxon-name><tp:taxon-name-part taxon-name-part-type="genus" reg="Camaena">Camaena</tp:taxon-name-part> <tp:taxon-name-part taxon-name-part-type="species" reg="maguanensis">maguanensis</tp:taxon-name-part></tp:taxon-name></italic> sp. nov. (<abbrev xmlns:xlink="http://www.w3.org/1999/xlink" content-type="institution" xlink:title="Original Fujian Entry-Exit Inspection &amp; Quarantine Bureau, Fuzhou, Fujian, China" id="ABBRID0EKDBG" xlink:type="simple">FJIQBC</abbrev> 19405, Huazhige, Maguan, Yunnan, China) <bold>D</bold><italic><tp:taxon-name><tp:taxon-name-part taxon-name-part-type="genus" reg="Camaena">Camaena</tp:taxon-name-part> <tp:taxon-name-part taxon-name-part-type="species" reg="yulinensis">yulinensis</tp:taxon-name-part></tp:taxon-name></italic> sp. nov. (<abbrev xmlns:xlink="http://www.w3.org/1999/xlink" content-type="institution" xlink:title="Original Fujian Entry-Exit Inspection &amp; Quarantine Bureau, Fuzhou, Fujian, China" id="ABBRID0E3DBG" xlink:type="simple">FJIQBC</abbrev> 19460, Longquan cave, Yulin, Guangxi, China). Scale bars: 10 mm.</p></caption><graphic xmlns:xlink="http://www.w3.org/1999/xlink" xlink:href="zookeys-996-037-g003.jpg" position="float" orientation="portrait" xlink:type="simple" id="oo_478745.jpg"><uri content-type="original_file" xlink:type="simple">https://binary.pensoft.net/fig/478745</uri></graphic></fig><p><bold><italic>Soft body</italic>.</bold> Yellowish brown with irregular black lines and spots. Tentacles dark.</p><p><bold><italic>Reproductive system</italic>.</bold> Bursa copulatrix oval and large with long and tapering pedunculus, expanded at the base. Flagellum long, tapering distally. Vas deferens short and thin. Epiphallus long, slightly thick. Penis retractor muscle medium length and slender, becoming wider at the end. Penis swollen and long, with longitudinal, slightly corrugated, strong and widely spaced pilasters internally. Verge ovate, opened terminally, and one clear crack on the verge surface extending from the terminal to the base.</p></tp:treatment-sec><tp:treatment-sec sec-type="habitat" id="SECID0EUEBG"><title>Habitat.</title><p>The species was found on limestone.</p></tp:treatment-sec><tp:treatment-sec sec-type="distribution" id="SECID0EZEBG"><title>Distribution.</title><p>Only known from the type locality.</p></tp:treatment-sec><tp:treatment-sec sec-type="remarks" id="SECID0E5EBG"><title>Remarks.</title><p><italic><tp:taxon-name><tp:taxon-name-part taxon-name-part-type="genus" reg="Camaena">Camaena</tp:taxon-name-part> <tp:taxon-name-part taxon-name-part-type="species" reg="funingensis">funingensis</tp:taxon-name-part></tp:taxon-name></italic> sp. nov. is characterized by a more oblate shape, lower spire, thin and fragile shell, and yellowish brown coloration, which are clearly different from the other dextral camaenids except <italic><tp:taxon-name><tp:taxon-name-part taxon-name-part-type="genus" reg="Camaena">C.</tp:taxon-name-part> <tp:taxon-name-part taxon-name-part-type="species" reg="longsonensis">longsonensis</tp:taxon-name-part></tp:taxon-name></italic> (Morlet, 1891), <italic>C <tp:taxon-name><tp:taxon-name-part taxon-name-part-type="genus" reg="Camaena"/><tp:taxon-name-part taxon-name-part-type="species" reg="jinpingensis">jinpingensis</tp:taxon-name-part></tp:taxon-name></italic> Chen, Zhang &amp; Li, 1990, and <italic><tp:taxon-name><tp:taxon-name-part taxon-name-part-type="genus" reg="Camaena">C.</tp:taxon-name-part> <tp:taxon-name-part taxon-name-part-type="species" reg="vorvonga">vorvonga</tp:taxon-name-part></tp:taxon-name></italic> (Bavay &amp; Dautzenberg, 1900) (<xref ref-type="bibr" rid="B8">Chen et al. 1990</xref>; <xref ref-type="bibr" rid="B42">Schileyko 2011</xref>). The shells of the above four species are distinct from <italic><tp:taxon-name><tp:taxon-name-part taxon-name-part-type="genus" reg="Camaena">C.</tp:taxon-name-part> <tp:taxon-name-part taxon-name-part-type="species" reg="funingensis">funingensis</tp:taxon-name-part></tp:taxon-name></italic> in the following ways:</p><p>(1) The umbilicus of <italic><tp:taxon-name><tp:taxon-name-part taxon-name-part-type="genus" reg="Camaena">C.</tp:taxon-name-part> <tp:taxon-name-part taxon-name-part-type="species" reg="funingensis">funingensis</tp:taxon-name-part></tp:taxon-name></italic> sp. nov. is only 1/5 covered, while that of <italic><tp:taxon-name><tp:taxon-name-part taxon-name-part-type="genus" reg="Camaena">C.</tp:taxon-name-part> <tp:taxon-name-part taxon-name-part-type="species" reg="longsonensis">longsonensis</tp:taxon-name-part></tp:taxon-name></italic> is almost covered by reflected columellar lip leaving only a narrow slit, and that of <italic><tp:taxon-name><tp:taxon-name-part taxon-name-part-type="genus" reg="Camaena">C.</tp:taxon-name-part> <tp:taxon-name-part taxon-name-part-type="species" reg="jinpingensis">jinpingensis</tp:taxon-name-part></tp:taxon-name></italic> is fully covered.</p><p>(2) <italic><tp:taxon-name><tp:taxon-name-part taxon-name-part-type="genus" reg="Camaena">C.</tp:taxon-name-part> <tp:taxon-name-part taxon-name-part-type="species" reg="funingensis">funingensis</tp:taxon-name-part></tp:taxon-name></italic> sp. nov. has several reddish brown bands at the bottom of the body whorl in addition to those on the carina, while only one thin reddish brown band is present on the carinate periphery of <italic><tp:taxon-name><tp:taxon-name-part taxon-name-part-type="genus" reg="Camaena">C.</tp:taxon-name-part> <tp:taxon-name-part taxon-name-part-type="species" reg="vorvonga">vorvonga</tp:taxon-name-part></tp:taxon-name></italic>.</p><p>(3) For <italic><tp:taxon-name><tp:taxon-name-part taxon-name-part-type="genus" reg="Camaena">C.</tp:taxon-name-part> <tp:taxon-name-part taxon-name-part-type="species" reg="funingensis">funingensis</tp:taxon-name-part></tp:taxon-name></italic> sp. nov., the verge is ovate and has one clear crack on the surface extending to the base, which makes it stand out other dextral camaenids.</p><fig id="F4" position="float" orientation="portrait"><object-id xmlns:xlink="http://www.w3.org/1999/xlink" content-type="doi" xlink:type="simple">10.3897/zookeys.996.54187.figure4</object-id><object-id xmlns:xlink="http://www.w3.org/1999/xlink" content-type="arpha" xlink:type="simple">EF58FBB1-C00E-5C89-BF04-33BB95253E98</object-id><label>Figure 4.</label><caption><p>Photographs of three camaenids <bold>A</bold><italic><tp:taxon-name><tp:taxon-name-part taxon-name-part-type="genus" reg="Camaena">Camaena</tp:taxon-name-part> <tp:taxon-name-part taxon-name-part-type="species" reg="vorvonga">vorvonga</tp:taxon-name-part></tp:taxon-name></italic> (Pingxiang, Guangxi, China) <bold>B</bold><italic><tp:taxon-name><tp:taxon-name-part taxon-name-part-type="genus" reg="Camaena">Camaena</tp:taxon-name-part> <tp:taxon-name-part taxon-name-part-type="species" reg="jinpingensis">jinpingensis</tp:taxon-name-part></tp:taxon-name></italic> (Jinping, Yunnan, China) <bold>C</bold><italic><tp:taxon-name><tp:taxon-name-part taxon-name-part-type="genus" reg="Camaena">Camaena</tp:taxon-name-part> <tp:taxon-name-part taxon-name-part-type="species" reg="longsonensis">longsonensis</tp:taxon-name-part></tp:taxon-name></italic> (Lang-Son, Vietnam). Scale bars: 10 mm.</p></caption><graphic xmlns:xlink="http://www.w3.org/1999/xlink" xlink:href="zookeys-996-037-g004.jpg" position="float" orientation="portrait" xlink:type="simple" id="oo_478746.jpg"><uri content-type="original_file" xlink:type="simple">https://binary.pensoft.net/fig/478746</uri></graphic></fig><p><italic><tp:taxon-name><tp:taxon-name-part taxon-name-part-type="genus" reg="Camaena">Camaena</tp:taxon-name-part> <tp:taxon-name-part taxon-name-part-type="species" reg="gaolongensis">gaolongensis</tp:taxon-name-part></tp:taxon-name></italic> sp. nov. is distinguishable from <italic><tp:taxon-name><tp:taxon-name-part taxon-name-part-type="genus" reg="Camaena">C.</tp:taxon-name-part> <tp:taxon-name-part taxon-name-part-type="species" reg="funingensis">funingensis</tp:taxon-name-part></tp:taxon-name></italic> sp. nov. in having no spiral band. For <italic><tp:taxon-name><tp:taxon-name-part taxon-name-part-type="genus" reg="Camaena">C.</tp:taxon-name-part> <tp:taxon-name-part taxon-name-part-type="species" reg="maguanensis">maguanensis</tp:taxon-name-part></tp:taxon-name></italic> sp. nov., there is no band on the carinate periphery of the body whorl except for several below the carina. Moreover, the verge of <italic><tp:taxon-name><tp:taxon-name-part taxon-name-part-type="genus" reg="Camaena">C.</tp:taxon-name-part> <tp:taxon-name-part taxon-name-part-type="species" reg="maguanensis">maguanensis</tp:taxon-name-part></tp:taxon-name></italic> sp. nov. is small and circular. <italic><tp:taxon-name><tp:taxon-name-part taxon-name-part-type="genus" reg="Camaena">Camaena</tp:taxon-name-part> <tp:taxon-name-part taxon-name-part-type="species" reg="yulinensis">yulinensis</tp:taxon-name-part></tp:taxon-name></italic> sp. nov. differs to <italic><tp:taxon-name><tp:taxon-name-part taxon-name-part-type="genus" reg="Camaena">C.</tp:taxon-name-part> <tp:taxon-name-part taxon-name-part-type="species" reg="funingensis">funingensis</tp:taxon-name-part></tp:taxon-name></italic> sp. nov. in having a conical verge and flesh-colored peristome.</p><p><italic>P</italic>-distances of the <abbrev xmlns:xlink="http://www.w3.org/1999/xlink" xlink:title="cytochrome c oxidase subunit 1gene" id="ABBRID0EHNBG" xlink:type="simple">COI</abbrev> gene between <italic><tp:taxon-name><tp:taxon-name-part taxon-name-part-type="genus" reg="Camaena">C.</tp:taxon-name-part> <tp:taxon-name-part taxon-name-part-type="species" reg="funingensis">funingensis</tp:taxon-name-part></tp:taxon-name></italic> sp. nov. and the other camaenids are 0.068–0.200 (Table <xref ref-type="table" rid="T3">3</xref>), and those between <italic><tp:taxon-name><tp:taxon-name-part taxon-name-part-type="genus" reg="Camaena">C.</tp:taxon-name-part> <tp:taxon-name-part taxon-name-part-type="species" reg="funingensis">funingensis</tp:taxon-name-part></tp:taxon-name></italic> sp. nov. and <italic><tp:taxon-name><tp:taxon-name-part taxon-name-part-type="genus" reg="Camaena">C.</tp:taxon-name-part> <tp:taxon-name-part taxon-name-part-type="species" reg="gaolongensis">gaolongensis</tp:taxon-name-part></tp:taxon-name></italic> sp. nov., <italic><tp:taxon-name><tp:taxon-name-part taxon-name-part-type="genus" reg="Camaena">C.</tp:taxon-name-part> <tp:taxon-name-part taxon-name-part-type="species" reg="maguanensis">maguanensis</tp:taxon-name-part></tp:taxon-name></italic> sp. nov. and <italic><tp:taxon-name><tp:taxon-name-part taxon-name-part-type="genus" reg="Camaena">C.</tp:taxon-name-part> <tp:taxon-name-part taxon-name-part-type="species" reg="yulinensis">yulinensis</tp:taxon-name-part></tp:taxon-name></italic> sp. nov. are 0.075, 0.068 and 0.094 respectively. All of these <italic>P</italic>-distances exceed the maximum intra-specific value 0.059 in the family <tp:taxon-name><tp:taxon-name-part taxon-name-part-type="family">Camaenidae</tp:taxon-name-part></tp:taxon-name>. On the phylogenetic tree, these four new species are adjacent, hence it is reasonable to designate this as a new species.</p><fig id="F5" position="float" orientation="portrait"><object-id xmlns:xlink="http://www.w3.org/1999/xlink" content-type="doi" xlink:type="simple">10.3897/zookeys.996.54187.figure5</object-id><object-id xmlns:xlink="http://www.w3.org/1999/xlink" content-type="arpha" xlink:type="simple">927D1691-A64E-524D-AB78-8CDE4ECF9278</object-id><label>Figure 5.</label><caption><p>Ecological photographs of snails <bold>A</bold><italic><tp:taxon-name><tp:taxon-name-part taxon-name-part-type="genus" reg="Camaena">Camaena</tp:taxon-name-part> <tp:taxon-name-part taxon-name-part-type="species" reg="funingensis">funingensis</tp:taxon-name-part></tp:taxon-name></italic> sp. nov. (Laolida, Funing, Yunnan, China) <bold>B</bold><italic><tp:taxon-name><tp:taxon-name-part taxon-name-part-type="genus" reg="Camaena">Camaena</tp:taxon-name-part> <tp:taxon-name-part taxon-name-part-type="species" reg="gaolongensis">gaolongensis</tp:taxon-name-part></tp:taxon-name></italic> sp. nov. (Dayao, Gaolong, Guangxi, China) <bold>C</bold><italic><tp:taxon-name><tp:taxon-name-part taxon-name-part-type="genus" reg="Camaena">Camaena</tp:taxon-name-part> <tp:taxon-name-part taxon-name-part-type="species" reg="maguanensis">maguanensis</tp:taxon-name-part></tp:taxon-name></italic> sp. nov. (Huazhige, Maguan, Yunnan, China) <bold>D</bold><italic><tp:taxon-name><tp:taxon-name-part taxon-name-part-type="genus" reg="Camaena">Camaena</tp:taxon-name-part> <tp:taxon-name-part taxon-name-part-type="species" reg="yulinensis">yulinensis</tp:taxon-name-part></tp:taxon-name></italic> sp. nov. (Longquan cave, Yulin, Guangxi, China).</p></caption><graphic xmlns:xlink="http://www.w3.org/1999/xlink" xlink:href="zookeys-996-037-g005.jpg" position="float" orientation="portrait" xlink:type="simple" id="oo_478747.jpg"><uri content-type="original_file" xlink:type="simple">https://binary.pensoft.net/fig/478747</uri></graphic></fig></tp:treatment-sec><tp:treatment-sec><!--Section generated to contain objects referenced in tp:taxon-treatment.--><fig id="F6" position="float" orientation="portrait"><object-id xmlns:xlink="http://www.w3.org/1999/xlink" content-type="doi" xlink:type="simple">10.3897/zookeys.996.54187.figure6</object-id><object-id xmlns:xlink="http://www.w3.org/1999/xlink" content-type="arpha" xlink:type="simple">207C20AC-FB55-536D-95A3-D13FFEDBD213</object-id><label>Figure 6.</label><caption><p>Reproductive system of the snail <italic><tp:taxon-name><tp:taxon-name-part taxon-name-part-type="genus" reg="Camaena">Camaena</tp:taxon-name-part> <tp:taxon-name-part taxon-name-part-type="species" reg="funingensis">funingensis</tp:taxon-name-part></tp:taxon-name></italic> sp. nov. (holotype, <abbrev xmlns:xlink="http://www.w3.org/1999/xlink" content-type="institution" xlink:title="Original Fujian Entry-Exit Inspection &amp; Quarantine Bureau, Fuzhou, Fujian, China" id="ABBRID0E2SAI" xlink:type="simple">FJIQBC</abbrev> 19340, Laolida, Funing, Yunnan, China) <bold>A</bold> reproductive organ <bold>B</bold> penis <bold>C</bold> verge <bold>D</bold> inner penial wall. The arrow indicates opening position of the verge.</p></caption><graphic xmlns:xlink="http://www.w3.org/1999/xlink" xlink:href="zookeys-996-037-g006.jpg" position="float" orientation="portrait" xlink:type="simple" id="oo_478748.jpg"><uri content-type="original_file" xlink:type="simple">https://binary.pensoft.net/fig/478748</uri></graphic></fig><table-wrap id="T3" position="float" orientation="portrait"><label>Table 3.</label><caption><p>Inter and intra-specific <italic>P</italic>-distances of the <abbrev xmlns:xlink="http://www.w3.org/1999/xlink" xlink:title="cytochrome c oxidase subunit 1gene" id="ABBRID0EITAG" xlink:type="simple">COI</abbrev> sequences on dextral <italic><tp:taxon-name><tp:taxon-name-part taxon-name-part-type="genus" reg="Camaena">Camaena</tp:taxon-name-part></tp:taxon-name></italic> species.</p></caption><table id="TID0ED5BG" rules="all"><tbody><tr><th rowspan="2" colspan="1">Sampling</th><th rowspan="1" colspan="2">P-distances</th></tr><tr><th rowspan="1" colspan="1">Within</th><th rowspan="1" colspan="1">Between</th></tr><tr><td rowspan="1" colspan="1"><italic><tp:taxon-name><tp:taxon-name-part taxon-name-part-type="genus" reg="Camaena">Camaena</tp:taxon-name-part> <tp:taxon-name-part taxon-name-part-type="species" reg="funingensis">funingensis</tp:taxon-name-part></tp:taxon-name></italic> sp. nov.</td><td rowspan="1" colspan="1">0.000</td><td rowspan="1" colspan="1">0.068–0.200</td></tr><tr><td rowspan="1" colspan="1"><italic><tp:taxon-name><tp:taxon-name-part taxon-name-part-type="genus" reg="Camaena">Camaena</tp:taxon-name-part> <tp:taxon-name-part taxon-name-part-type="species" reg="gaolongensis">gaolongensis</tp:taxon-name-part></tp:taxon-name></italic> sp. nov.</td><td rowspan="1" colspan="1">0.000</td><td rowspan="1" colspan="1">0.075–0.203</td></tr><tr><td rowspan="1" colspan="1"><italic><tp:taxon-name><tp:taxon-name-part taxon-name-part-type="genus" reg="Camaena">Camaena</tp:taxon-name-part> <tp:taxon-name-part taxon-name-part-type="species" reg="maguanensis">maguanensis</tp:taxon-name-part></tp:taxon-name></italic> sp. nov.</td><td rowspan="1" colspan="1">0.000</td><td rowspan="1" colspan="1">0.068–0.198</td></tr><tr><td rowspan="1" colspan="1"><italic><tp:taxon-name><tp:taxon-name-part taxon-name-part-type="genus" reg="Camaena">Camaena</tp:taxon-name-part> <tp:taxon-name-part taxon-name-part-type="species" reg="yulinensis">yulinensis</tp:taxon-name-part></tp:taxon-name></italic> sp. nov.</td><td rowspan="1" colspan="1">0.000–0.002</td><td rowspan="1" colspan="1">0.092–0.202</td></tr><tr><td rowspan="1" colspan="1">
                  <italic><tp:taxon-name><tp:taxon-name-part taxon-name-part-type="genus" reg="Camaena">Camaena</tp:taxon-name-part> <tp:taxon-name-part taxon-name-part-type="species" reg="vorvonga">vorvonga</tp:taxon-name-part></tp:taxon-name></italic>
                </td><td rowspan="1" colspan="1">0.000–0.002</td><td rowspan="1" colspan="1">0.089–0.209</td></tr><tr><td rowspan="1" colspan="1">
                  <italic><tp:taxon-name><tp:taxon-name-part taxon-name-part-type="genus" reg="Camaena">Camaena</tp:taxon-name-part> <tp:taxon-name-part taxon-name-part-type="species" reg="jinpingensis">jinpingensis</tp:taxon-name-part></tp:taxon-name></italic>
                </td><td rowspan="1" colspan="1">0.000–0.002</td><td rowspan="1" colspan="1">0.196–0.209</td></tr><tr><td rowspan="1" colspan="1">
                  <italic><tp:taxon-name><tp:taxon-name-part taxon-name-part-type="genus" reg="Camaena">Camaena</tp:taxon-name-part> <tp:taxon-name-part taxon-name-part-type="species" reg="longsonensis">longsonensis</tp:taxon-name-part></tp:taxon-name></italic>
                </td><td rowspan="1" colspan="1">0.000</td><td rowspan="1" colspan="1">0.153–0.211</td></tr></tbody></table></table-wrap><table-wrap id="T4" position="float" orientation="portrait"><label>Table 4.</label><caption><p>Adult shell dimensions (mm).</p></caption><table id="TID0EJGAI" rules="all"><tbody><tr><th rowspan="1" colspan="1">Species</th><th rowspan="1" colspan="1"><italic><tp:taxon-name><tp:taxon-name-part taxon-name-part-type="genus" reg="Camaena">C.</tp:taxon-name-part> <tp:taxon-name-part taxon-name-part-type="species" reg="funingensis">funingensis</tp:taxon-name-part></tp:taxon-name></italic> sp. nov.</th><th rowspan="1" colspan="1"><italic><tp:taxon-name><tp:taxon-name-part taxon-name-part-type="genus" reg="Camaena">C.</tp:taxon-name-part> <tp:taxon-name-part taxon-name-part-type="species" reg="gaolongensis">gaolongensis</tp:taxon-name-part></tp:taxon-name></italic> sp. nov.</th><th rowspan="1" colspan="1"><italic><tp:taxon-name><tp:taxon-name-part taxon-name-part-type="genus" reg="Camaena">C.</tp:taxon-name-part> <tp:taxon-name-part taxon-name-part-type="species" reg="maguanensis">maguanensis</tp:taxon-name-part></tp:taxon-name></italic> sp. nov.</th><th rowspan="1" colspan="1"><italic><tp:taxon-name><tp:taxon-name-part taxon-name-part-type="genus" reg="Camaena">C.</tp:taxon-name-part> <tp:taxon-name-part taxon-name-part-type="species" reg="yulinensis">yulinensis</tp:taxon-name-part></tp:taxon-name></italic> sp. nov.</th></tr><tr><td rowspan="2" colspan="1">Voucher</td><td rowspan="2" colspan="1">FJIQBC19340–19342</td><td rowspan="1" colspan="1">FJIQBC19353</td><td rowspan="2" colspan="1">FJIQBC19405–19411</td><td rowspan="1" colspan="1">FJIQBC19460–19466</td></tr><tr><td rowspan="1" colspan="1">FJIQBC19355–19356</td><td rowspan="1" colspan="1">FJIQBC19468–19470</td></tr><tr><td rowspan="1" colspan="1">Sample size</td><td rowspan="1" colspan="1">3</td><td rowspan="1" colspan="1">3</td><td rowspan="1" colspan="1">7</td><td rowspan="1" colspan="1">10</td></tr><tr><td rowspan="2" colspan="1">
                        <abbrev xmlns:xlink="http://www.w3.org/1999/xlink" xlink:title="shell height" id="ABBRID0EXHAI" xlink:type="simple">SH</abbrev>
                      </td><td rowspan="1" colspan="1">19.5–21.0</td><td rowspan="1" colspan="1">23.5–24.5</td><td rowspan="1" colspan="1">19.2–22.0</td><td rowspan="1" colspan="1">19.8–23.0</td></tr><tr><td rowspan="1" colspan="1">(20.17±0.62)</td><td rowspan="1" colspan="1">(23.93±0.42)</td><td rowspan="1" colspan="1">(20.36±0.90)</td><td rowspan="1" colspan="1">(21.35±1.05)</td></tr><tr><td rowspan="2" colspan="1">
                        <abbrev xmlns:xlink="http://www.w3.org/1999/xlink" xlink:title="shell width" id="ABBRID0EZIAI" xlink:type="simple">SW</abbrev>
                      </td><td rowspan="1" colspan="1">39.2–41.0</td><td rowspan="1" colspan="1">47.0–50.0</td><td rowspan="1" colspan="1">38.0–40.5</td><td rowspan="1" colspan="1">37.0–42.6</td></tr><tr><td rowspan="1" colspan="1">(40.23±0.76)</td><td rowspan="1" colspan="1">(48.67±1.25)</td><td rowspan="1" colspan="1">(39.24±0.74)</td><td rowspan="1" colspan="1">(40.54±1.58)</td></tr><tr><td rowspan="2" colspan="1"><abbrev xmlns:xlink="http://www.w3.org/1999/xlink" xlink:title="shell width" id="ABBRID0E2JAI" xlink:type="simple">SW</abbrev>/<abbrev xmlns:xlink="http://www.w3.org/1999/xlink" xlink:title="shell height" id="ABBRID0E6JAI" xlink:type="simple">SH</abbrev></td><td rowspan="1" colspan="1">1.95–2.03</td><td rowspan="1" colspan="1">2.00–2.06</td><td rowspan="1" colspan="1">1.84–2.03</td><td rowspan="1" colspan="1">1.84–1.96</td></tr><tr><td rowspan="1" colspan="1">(2.00±0.03)</td><td rowspan="1" colspan="1">(2.03±0.02)</td><td rowspan="1" colspan="1">(1.93±0.06)</td><td rowspan="1" colspan="1">(1.90±0.03)</td></tr><tr><td rowspan="2" colspan="1">
                        <abbrev xmlns:xlink="http://www.w3.org/1999/xlink" xlink:title="aperture height" id="ABBRID0EALAI" xlink:type="simple">AH</abbrev>
                      </td><td rowspan="1" colspan="1">13.4–14.0</td><td rowspan="1" colspan="1">13.8–14.2</td><td rowspan="1" colspan="1">12.0–13.1</td><td rowspan="1" colspan="1">13.0–14.6</td></tr><tr><td rowspan="1" colspan="1">(13.63±0.26)</td><td rowspan="1" colspan="1">(14.00±0.16)</td><td rowspan="1" colspan="1">(12.64±0.34)</td><td rowspan="1" colspan="1">(13.76±0.48)</td></tr><tr><td rowspan="2" colspan="1">
                        <abbrev xmlns:xlink="http://www.w3.org/1999/xlink" xlink:title="aperture width" id="ABBRID0ECMAI" xlink:type="simple">AW</abbrev>
                      </td><td rowspan="1" colspan="1">18.0–18.7</td><td rowspan="1" colspan="1">19.0–19.4</td><td rowspan="1" colspan="1">16.5–18.1</td><td rowspan="1" colspan="1">17.5–21.6</td></tr><tr><td rowspan="1" colspan="1">(18.30±0.29)</td><td rowspan="1" colspan="1">(19.20±0.16)</td><td rowspan="1" colspan="1">(17.22±0.56)</td><td rowspan="1" colspan="1">(19.11±1.46)</td></tr><tr><td rowspan="2" colspan="1"><abbrev xmlns:xlink="http://www.w3.org/1999/xlink" xlink:title="aperture width" id="ABBRID0EENAI" xlink:type="simple">AW</abbrev>/<abbrev xmlns:xlink="http://www.w3.org/1999/xlink" xlink:title="aperture height" id="ABBRID0EINAI" xlink:type="simple">AH</abbrev></td><td rowspan="1" colspan="1">1.34–1.35</td><td rowspan="1" colspan="1">1.37–1.38</td><td rowspan="1" colspan="1">1.33–1.39</td><td rowspan="1" colspan="1">1.33–1.48</td></tr><tr><td rowspan="1" colspan="1">(1.34±0.01)</td><td rowspan="1" colspan="1">(1.37±0.00)</td><td rowspan="1" colspan="1">(1.36±0.02)</td><td rowspan="1" colspan="1">(1.39±0.06)</td></tr></tbody></table></table-wrap><table-wrap id="T5" position="float" orientation="portrait"><label>Table 5.</label><caption><p>Diagnostic comparisons of morphological characters of the four new species.</p></caption><table id="TID0ETVAI" rules="all"><tbody><tr><th rowspan="1" colspan="1">Character</th><th rowspan="1" colspan="1"><italic><tp:taxon-name><tp:taxon-name-part taxon-name-part-type="genus" reg="Camaena">C.</tp:taxon-name-part> <tp:taxon-name-part taxon-name-part-type="species" reg="funingensis">funingensis</tp:taxon-name-part></tp:taxon-name></italic> sp. nov.</th><th rowspan="1" colspan="1"><italic><tp:taxon-name><tp:taxon-name-part taxon-name-part-type="genus" reg="Camaena">C.</tp:taxon-name-part> <tp:taxon-name-part taxon-name-part-type="species" reg="gaolongensis">gaolongensis</tp:taxon-name-part></tp:taxon-name></italic> sp. nov.</th><th rowspan="1" colspan="1"><italic><tp:taxon-name><tp:taxon-name-part taxon-name-part-type="genus" reg="Camaena">C.</tp:taxon-name-part> <tp:taxon-name-part taxon-name-part-type="species" reg="maguanensis">maguanensis</tp:taxon-name-part></tp:taxon-name></italic> sp. nov.</th><th rowspan="1" colspan="1"><italic><tp:taxon-name><tp:taxon-name-part taxon-name-part-type="genus" reg="Camaena">C.</tp:taxon-name-part> <tp:taxon-name-part taxon-name-part-type="species" reg="yulinensis">yulinensis</tp:taxon-name-part></tp:taxon-name></italic> sp.nov.</th></tr><tr><td rowspan="1" colspan="1">Shell thickness</td><td rowspan="1" colspan="1">thin</td><td rowspan="1" colspan="1">quite thick</td><td rowspan="1" colspan="1">thin</td><td rowspan="1" colspan="1">thin</td></tr><tr><td rowspan="1" colspan="1">Shell color</td><td rowspan="1" colspan="1">light yellowish brown</td><td rowspan="1" colspan="1">dark brown</td><td rowspan="1" colspan="1">yellowish</td><td rowspan="1" colspan="1">light yellowish</td></tr><tr><td rowspan="1" colspan="1">Periphery</td><td rowspan="1" colspan="1">carinate</td><td rowspan="1" colspan="1">acute and carinate</td><td rowspan="1" colspan="1">acute and carinate</td><td rowspan="1" colspan="1">carinate</td></tr><tr><td rowspan="1" colspan="1">Growth lines</td><td rowspan="1" colspan="1">clear</td><td rowspan="1" colspan="1">clear and dense</td><td rowspan="1" colspan="1">unclear</td><td rowspan="1" colspan="1">clear and dense</td></tr><tr><td rowspan="1" colspan="1">Umbilicus</td><td rowspan="1" colspan="1">only 1/5 covered</td><td rowspan="1" colspan="1">only 2/5 covered</td><td rowspan="1" colspan="1">only 2/5 covered</td><td rowspan="1" colspan="1">1/3 covered</td></tr><tr><td rowspan="1" colspan="1">Verge</td><td rowspan="1" colspan="1">ovate</td><td rowspan="1" colspan="1">short conic</td><td rowspan="1" colspan="1">circular and small</td><td rowspan="1" colspan="1">long conic</td></tr><tr><td rowspan="1" colspan="1">Verge opening</td><td rowspan="1" colspan="1">terminally, one clear crack on the surface extending from the end to the base</td><td rowspan="1" colspan="1">basally, one crack on the side surface extending from the base to the end</td><td rowspan="1" colspan="1">basally, one crack on the surface extending from the base to the end</td><td rowspan="1" colspan="1">terminally</td></tr></tbody></table></table-wrap></tp:treatment-sec><ref-list><ref id="B8"><mixed-citation xmlns:xlink="http://www.w3.org/1999/xlink" xlink:type="simple"><person-group><name name-style="western"><surname>Chen</surname><given-names>DN</given-names></name><name name-style="western"><surname>Zhang</surname><given-names>QG</given-names></name><name name-style="western"><surname>Li</surname><given-names>BH</given-names></name></person-group> (<year>1990</year>) <article-title>A new terrestrial snail species from China.</article-title><source>Zoological Systematics</source><volume>2</volume>(<issue>6</issue>): <fpage>33</fpage>–<lpage>35</lpage>.</mixed-citation></ref><ref id="B42"><mixed-citation xmlns:xlink="http://www.w3.org/1999/xlink" xlink:type="simple"><person-group><name name-style="western"><surname>Schileyko</surname><given-names>AA</given-names></name></person-group> (<year>2011</year>) <article-title>Check-list of land pulmonate molluscs of Vietnam (<tp:taxon-name><tp:taxon-name-part taxon-name-part-type="class">Gastropoda</tp:taxon-name-part></tp:taxon-name>: <tp:taxon-name><tp:taxon-name-part taxon-name-part-type="order">Stylommatophora</tp:taxon-name-part></tp:taxon-name>).</article-title><source>Ruthenica</source><volume>21</volume>(<issue>1</issue>): <fpage>1</fpage>–<lpage>68</lpage>.</mixed-citation></ref></ref-list></tp:taxon-treatment>
