# Supplementary material for: Descriptions of four new dextral land snails of the genus Camaena (Gastropoda, Eupulmonata, Camaenidae) from south China
Source: Zookeys. 2020 Nov 24;996:37–58. doi: 10.3897/zookeys.996.54187 (PMC7710680; doi:10.3897/zookeys.996.54187)
Supplement: XML Treatment for Camaena gaolongensis [file zookeys.996.54187-treatment3.xml]

<!DOCTYPE tp:taxon-treatment
  PUBLIC "-//TaxonX//DTD Taxonomic Treatment Publishing DTD v0 20100105//EN" "tax-treatment-NSO.dtd">
<tp:taxon-treatment xmlns:tp="http://www.plazi.org/taxpub"><tp:treatment-meta><kwd-group><label>Taxon classification</label><kwd><named-content xmlns:xlink="http://www.w3.org/1999/xlink" content-type="kingdom">Animalia</named-content></kwd><kwd><named-content xmlns:xlink="http://www.w3.org/1999/xlink" content-type="family">Camaenidae</named-content></kwd></kwd-group><mixed-citation publication-type="journal"><person-group><name><surname>Wang</surname><given-names>Pei</given-names></name><name><surname>Hu</surname><given-names>Mei-Ling</given-names></name><name><surname>Lin</surname><given-names>Jun-Hong</given-names></name><name><surname>Yang</surname><given-names>Hai-Fang</given-names></name><name><surname>Li</surname><given-names>Xiao-Jing</given-names></name><name><surname>Zhou</surname><given-names>Wei-Chuan</given-names></name></person-group><article-title>Descriptions of four new dextral land snails of the genus <italic><tp:taxon-name><tp:taxon-name-part taxon-name-part-type="genus" reg="Camaena">Camaena</tp:taxon-name-part></tp:taxon-name></italic> (<tp:taxon-name><tp:taxon-name-part taxon-name-part-type="class">Gastropoda</tp:taxon-name-part></tp:taxon-name>, <tp:taxon-name><tp:taxon-name-part taxon-name-part-type="suborder">Eupulmonata</tp:taxon-name-part></tp:taxon-name>, <tp:taxon-name><tp:taxon-name-part taxon-name-part-type="family">Camaenidae</tp:taxon-name-part></tp:taxon-name>) from south China</article-title><source>Zookeys</source><day>24</day><month>11</month><year>2020</year><volume>996</volume><fpage>37</fpage><lpage>58</lpage><pub-id pub-id-type="doi">10.3897/zookeys.996.54187</pub-id></mixed-citation></tp:treatment-meta><tp:nomenclature><tp:taxon-name><object-id xmlns:xlink="http://www.w3.org/1999/xlink" content-type="arpha" xlink:type="simple">DB60DEBD-A2E0-5365-B9C3-8E73A5D60C68</object-id>
                <tp:taxon-name-part taxon-name-part-type="genus" reg="Camaena">Camaena</tp:taxon-name-part>
                <tp:taxon-name-part taxon-name-part-type="species" reg="gaolongensis">gaolongensis</tp:taxon-name-part>
                <object-id xmlns:xlink="http://www.w3.org/1999/xlink" content-type="zoobank" xlink:type="simple">http://zoobank.org/1B657A19-59B9-46D2-B874-9DB7120730E9</object-id>
              </tp:taxon-name><tp:taxon-authority>Zhou, Wang &amp; Lin</tp:taxon-authority><tp:taxon-status xmlns:xlink="http://www.w3.org/1999/xlink" xlink:type="simple">sp. nov.</tp:taxon-status><xref ref-type="fig" rid="F3">Figures 3B</xref><xref ref-type="fig" rid="F4">, 4</xref><xref ref-type="fig" rid="F5">, 5B</xref><xref ref-type="fig" rid="F7">, 7</xref><xref ref-type="table" rid="T3">, Tables 3</xref><xref ref-type="table" rid="T4">, 4</xref><xref ref-type="table" rid="T5">, 5</xref></tp:nomenclature><tp:treatment-sec sec-type="type material" id="SECID0ETTBG"><title>Type material.</title><p><bold><italic>Holotype</italic>.</bold> [<abbrev xmlns:xlink="http://www.w3.org/1999/xlink" content-type="institution" xlink:title="Original Fujian Entry-Exit Inspection &amp; Quarantine Bureau, Fuzhou, Fujian, China" id="ABBRID0E5TBG" xlink:type="simple">FJIQBC</abbrev> 19353] Shell height 23.8 mm, shell width 49.0 mm, height of aperture 14.0 mm, width of aperture 19.2 mm, 11 April 2015, collected from the type locality.</p><p><bold><italic>Paratype</italic>.</bold> [<abbrev xmlns:xlink="http://www.w3.org/1999/xlink" content-type="institution" xlink:title="Original Fujian Entry-Exit Inspection &amp; Quarantine Bureau, Fuzhou, Fujian, China" id="ABBRID0EKUBG" xlink:type="simple">FJIQBC</abbrev> 19354] 1 live juvenile, 20 October 2014; [<abbrev xmlns:xlink="http://www.w3.org/1999/xlink" content-type="institution" xlink:title="Original Fujian Entry-Exit Inspection &amp; Quarantine Bureau, Fuzhou, Fujian, China" id="ABBRID0EPUBG" xlink:type="simple">FJIQBC</abbrev> 19355–19356] 2 live adults, 11 April 2015.</p></tp:treatment-sec><tp:treatment-sec sec-type="type locality" id="SECID0EUUBG"><title>Type locality.</title><p>Dayao, Gaolong, Tianlin, Guangxi, China (<named-content xmlns:xlink="http://www.w3.org/1999/xlink" content-type="dwc:verbatimCoordinates" xlink:type="simple"><named-content content-type="geo-json" specific-use="{&#34;type&#34;:&#34;Point&#34;,&#34;coordinates&#34;:[105.727933,24.197869]}" id="NCID0E4UBG" xlink:type="simple">24°11'52.33"N, 105°43'40.56"E</named-content></named-content>).</p></tp:treatment-sec><tp:treatment-sec sec-type="etymology" id="SECID0ECVBG"><title>Etymology.</title><p>The name of the new species refers to the type locality.</p></tp:treatment-sec><tp:treatment-sec sec-type="diagnosis" id="SECID0EHVBG"><title>Diagnosis.</title><p><bold><italic>Shell</italic>.</bold> Shell dextral, large, thick, strong, low, and flat conical. 4.5 whorls, the front whorls increasing slowly. Spire relatively low. Body whorl rapidly expanded. Shell dark brown with clear and dense growth lines on the surface. Apex quite blunt. Suture shallow. The protoconch surface smooth with scale marks, and some short growth lines clear near the outer side of suture under 32 × stereomicroscope. Body whorl with acute and carinate periphery, but no spiral band. Aperture U-shaped. Peristome reflected, white and thick. Columellar lip reflected. Umbilicus reddish brown, open, large, and only 2/5 covered. Inner lip attached to the body whorl, forming translucent callus.</p><p><bold><italic>Soft body</italic>.</bold> Brown with irregularly black lines and spots. Tentacles dark.</p><p><bold><italic>Reproductive system</italic>.</bold> Bursa copulatrix oval and medium sized with long pedunculus, expanded at the base, becoming thinner at the distal end. Flagellum long and smooth, tapering distally. Vas deferens long and thin. Epiphallus medium length and thick. Penis retractor muscle short, slender basally but wide and flat distally. Penis thick and medium length. Inner penial wall supporting longitudinal, stronger, and more widely spaced pilasters, smooth basally, curved distally. Verge irregularly conical, opened basally, extending from the base to the end, with several slanted wrinkles on the surface.</p></tp:treatment-sec><tp:treatment-sec sec-type="habitat" id="SECID0EAWBG"><title>Habitat.</title><p>It is common in primary forest and loess areas, but it has not been found on the reclaimed lands outside the primary forest.</p></tp:treatment-sec><tp:treatment-sec sec-type="distribution" id="SECID0EFWBG"><title>Distribution.</title><p>Only known from the type locality.</p></tp:treatment-sec><tp:treatment-sec sec-type="remarks" id="SECID0EKWBG"><title>Remarks.</title><p><italic><tp:taxon-name><tp:taxon-name-part taxon-name-part-type="genus" reg="Camaena">Camaena</tp:taxon-name-part> <tp:taxon-name-part taxon-name-part-type="species" reg="gaolongensis">gaolongensis</tp:taxon-name-part></tp:taxon-name></italic> sp. nov. is clearly different from other dextral camaenids by its quite thick, low, flat, and dark brown conical shell resembling a flying saucer (<xref ref-type="bibr" rid="B8">Chen et al. 1990</xref>, <xref ref-type="bibr" rid="B42">Schileyko 2011</xref>). Additionally, the longitudinal pilasters on the inner penial wall are stronger and more widely spaced, as well as smooth at the base but curved at the end, which are also distinct from the other dissected <italic><tp:taxon-name><tp:taxon-name-part taxon-name-part-type="genus" reg="Camaena">Camaena</tp:taxon-name-part></tp:taxon-name></italic> snails (<xref ref-type="bibr" rid="B12">Ding et al. 2016</xref>, <xref ref-type="bibr" rid="B3">Ai et al.2016</xref>).</p><p><italic>P</italic>-distances of the <abbrev xmlns:xlink="http://www.w3.org/1999/xlink" xlink:title="cytochrome c oxidase subunit 1gene" id="ABBRID0EWXBG" xlink:type="simple">COI</abbrev> gene between <italic><tp:taxon-name><tp:taxon-name-part taxon-name-part-type="genus" reg="Camaena">C.</tp:taxon-name-part> <tp:taxon-name-part taxon-name-part-type="species" reg="gaolongensis">gaolongensis</tp:taxon-name-part></tp:taxon-name></italic> sp. nov. and other dextral <italic><tp:taxon-name><tp:taxon-name-part taxon-name-part-type="genus" reg="Camaena">Camaena</tp:taxon-name-part></tp:taxon-name></italic> species are 0.075–0.203 (Table <xref ref-type="table" rid="T3">3</xref>), and those between <italic><tp:taxon-name><tp:taxon-name-part taxon-name-part-type="genus" reg="Camaena">C.</tp:taxon-name-part> <tp:taxon-name-part taxon-name-part-type="species" reg="gaolongensis">gaolongensis</tp:taxon-name-part></tp:taxon-name></italic> sp. nov., <italic><tp:taxon-name><tp:taxon-name-part taxon-name-part-type="genus" reg="Camaena">C.</tp:taxon-name-part> <tp:taxon-name-part taxon-name-part-type="species" reg="maguanensis">maguanensis</tp:taxon-name-part></tp:taxon-name></italic> sp. nov., and <italic><tp:taxon-name><tp:taxon-name-part taxon-name-part-type="genus" reg="Camaena">C.</tp:taxon-name-part> <tp:taxon-name-part taxon-name-part-type="species" reg="yulinensis">yulinensis</tp:taxon-name-part></tp:taxon-name></italic> sp. nov. are 0.085 and 0.104 respectively. Combining the topological structure of the phylogenetic tree, the new species <italic><tp:taxon-name><tp:taxon-name-part taxon-name-part-type="genus" reg="Camaena">C.</tp:taxon-name-part> <tp:taxon-name-part taxon-name-part-type="species" reg="gaolongensis">gaolongensis</tp:taxon-name-part></tp:taxon-name></italic> sp. nov. is distinct from other dextral <italic><tp:taxon-name><tp:taxon-name-part taxon-name-part-type="genus" reg="Camaena">Camaena</tp:taxon-name-part></tp:taxon-name></italic> species.</p></tp:treatment-sec><tp:treatment-sec><!--Section generated to contain objects referenced in tp:taxon-treatment.--><fig id="F3" position="float" orientation="portrait"><object-id xmlns:xlink="http://www.w3.org/1999/xlink" content-type="doi" xlink:type="simple">10.3897/zookeys.996.54187.figure3</object-id><object-id xmlns:xlink="http://www.w3.org/1999/xlink" content-type="arpha" xlink:type="simple">CBC8A8E3-BA34-5CE4-B9BF-D9667FB0B149</object-id><label>Figure 3.</label><caption><p>Photographs of the four new species <bold>A</bold><italic><tp:taxon-name><tp:taxon-name-part taxon-name-part-type="genus" reg="Camaena">Camaena</tp:taxon-name-part> <tp:taxon-name-part taxon-name-part-type="species" reg="funingensis">funingensis</tp:taxon-name-part></tp:taxon-name></italic> sp. nov. (holotype, <abbrev xmlns:xlink="http://www.w3.org/1999/xlink" content-type="institution" xlink:title="Original Fujian Entry-Exit Inspection &amp; Quarantine Bureau, Fuzhou, Fujian, China" id="ABBRID0EGCBG" xlink:type="simple">FJIQBC</abbrev> 19340, Laolida, Funing, Yunnan, China) <bold>B</bold><italic><tp:taxon-name><tp:taxon-name-part taxon-name-part-type="genus" reg="Camaena">Camaena</tp:taxon-name-part> <tp:taxon-name-part taxon-name-part-type="species" reg="gaolongensis">gaolongensis</tp:taxon-name-part></tp:taxon-name></italic> sp. nov. (holotype, <abbrev xmlns:xlink="http://www.w3.org/1999/xlink" content-type="institution" xlink:title="Original Fujian Entry-Exit Inspection &amp; Quarantine Bureau, Fuzhou, Fujian, China" id="ABBRID0EYCBG" xlink:type="simple">FJIQBC</abbrev> 19353, Dayao, Gaolong, Guangxi, China) <bold>C</bold><italic><tp:taxon-name><tp:taxon-name-part taxon-name-part-type="genus" reg="Camaena">Camaena</tp:taxon-name-part> <tp:taxon-name-part taxon-name-part-type="species" reg="maguanensis">maguanensis</tp:taxon-name-part></tp:taxon-name></italic> sp. nov. (<abbrev xmlns:xlink="http://www.w3.org/1999/xlink" content-type="institution" xlink:title="Original Fujian Entry-Exit Inspection &amp; Quarantine Bureau, Fuzhou, Fujian, China" id="ABBRID0EKDBG" xlink:type="simple">FJIQBC</abbrev> 19405, Huazhige, Maguan, Yunnan, China) <bold>D</bold><italic><tp:taxon-name><tp:taxon-name-part taxon-name-part-type="genus" reg="Camaena">Camaena</tp:taxon-name-part> <tp:taxon-name-part taxon-name-part-type="species" reg="yulinensis">yulinensis</tp:taxon-name-part></tp:taxon-name></italic> sp. nov. (<abbrev xmlns:xlink="http://www.w3.org/1999/xlink" content-type="institution" xlink:title="Original Fujian Entry-Exit Inspection &amp; Quarantine Bureau, Fuzhou, Fujian, China" id="ABBRID0E3DBG" xlink:type="simple">FJIQBC</abbrev> 19460, Longquan cave, Yulin, Guangxi, China). Scale bars: 10 mm.</p></caption><graphic xmlns:xlink="http://www.w3.org/1999/xlink" xlink:href="zookeys-996-037-g003.jpg" position="float" orientation="portrait" xlink:type="simple" id="oo_478745.jpg"><uri content-type="original_file" xlink:type="simple">https://binary.pensoft.net/fig/478745</uri></graphic></fig><fig id="F4" position="float" orientation="portrait"><object-id xmlns:xlink="http://www.w3.org/1999/xlink" content-type="doi" xlink:type="simple">10.3897/zookeys.996.54187.figure4</object-id><object-id xmlns:xlink="http://www.w3.org/1999/xlink" content-type="arpha" xlink:type="simple">EF58FBB1-C00E-5C89-BF04-33BB95253E98</object-id><label>Figure 4.</label><caption><p>Photographs of three camaenids <bold>A</bold><italic><tp:taxon-name><tp:taxon-name-part taxon-name-part-type="genus" reg="Camaena">Camaena</tp:taxon-name-part> <tp:taxon-name-part taxon-name-part-type="species" reg="vorvonga">vorvonga</tp:taxon-name-part></tp:taxon-name></italic> (Pingxiang, Guangxi, China) <bold>B</bold><italic><tp:taxon-name><tp:taxon-name-part taxon-name-part-type="genus" reg="Camaena">Camaena</tp:taxon-name-part> <tp:taxon-name-part taxon-name-part-type="species" reg="jinpingensis">jinpingensis</tp:taxon-name-part></tp:taxon-name></italic> (Jinping, Yunnan, China) <bold>C</bold><italic><tp:taxon-name><tp:taxon-name-part taxon-name-part-type="genus" reg="Camaena">Camaena</tp:taxon-name-part> <tp:taxon-name-part taxon-name-part-type="species" reg="longsonensis">longsonensis</tp:taxon-name-part></tp:taxon-name></italic> (Lang-Son, Vietnam). Scale bars: 10 mm.</p></caption><graphic xmlns:xlink="http://www.w3.org/1999/xlink" xlink:href="zookeys-996-037-g004.jpg" position="float" orientation="portrait" xlink:type="simple" id="oo_478746.jpg"><uri content-type="original_file" xlink:type="simple">https://binary.pensoft.net/fig/478746</uri></graphic></fig><fig id="F5" position="float" orientation="portrait"><object-id xmlns:xlink="http://www.w3.org/1999/xlink" content-type="doi" xlink:type="simple">10.3897/zookeys.996.54187.figure5</object-id><object-id xmlns:xlink="http://www.w3.org/1999/xlink" content-type="arpha" xlink:type="simple">927D1691-A64E-524D-AB78-8CDE4ECF9278</object-id><label>Figure 5.</label><caption><p>Ecological photographs of snails <bold>A</bold><italic><tp:taxon-name><tp:taxon-name-part taxon-name-part-type="genus" reg="Camaena">Camaena</tp:taxon-name-part> <tp:taxon-name-part taxon-name-part-type="species" reg="funingensis">funingensis</tp:taxon-name-part></tp:taxon-name></italic> sp. nov. (Laolida, Funing, Yunnan, China) <bold>B</bold><italic><tp:taxon-name><tp:taxon-name-part taxon-name-part-type="genus" reg="Camaena">Camaena</tp:taxon-name-part> <tp:taxon-name-part taxon-name-part-type="species" reg="gaolongensis">gaolongensis</tp:taxon-name-part></tp:taxon-name></italic> sp. nov. (Dayao, Gaolong, Guangxi, China) <bold>C</bold><italic><tp:taxon-name><tp:taxon-name-part taxon-name-part-type="genus" reg="Camaena">Camaena</tp:taxon-name-part> <tp:taxon-name-part taxon-name-part-type="species" reg="maguanensis">maguanensis</tp:taxon-name-part></tp:taxon-name></italic> sp. nov. (Huazhige, Maguan, Yunnan, China) <bold>D</bold><italic><tp:taxon-name><tp:taxon-name-part taxon-name-part-type="genus" reg="Camaena">Camaena</tp:taxon-name-part> <tp:taxon-name-part taxon-name-part-type="species" reg="yulinensis">yulinensis</tp:taxon-name-part></tp:taxon-name></italic> sp. nov. (Longquan cave, Yulin, Guangxi, China).</p></caption><graphic xmlns:xlink="http://www.w3.org/1999/xlink" xlink:href="zookeys-996-037-g005.jpg" position="float" orientation="portrait" xlink:type="simple" id="oo_478747.jpg"><uri content-type="original_file" xlink:type="simple">https://binary.pensoft.net/fig/478747</uri></graphic></fig><fig id="F7" position="float" orientation="portrait"><object-id xmlns:xlink="http://www.w3.org/1999/xlink" content-type="doi" xlink:type="simple">10.3897/zookeys.996.54187.figure7</object-id><object-id xmlns:xlink="http://www.w3.org/1999/xlink" content-type="arpha" xlink:type="simple">311AAB02-4883-50F4-9027-A4D805FE081A</object-id><label>Figure 7.</label><caption><p>Reproductive system of the snail <italic><tp:taxon-name><tp:taxon-name-part taxon-name-part-type="genus" reg="Camaena">Camaena</tp:taxon-name-part> <tp:taxon-name-part taxon-name-part-type="species" reg="gaolongensis">gaolongensis</tp:taxon-name-part></tp:taxon-name></italic> sp. nov. (holotype, <abbrev xmlns:xlink="http://www.w3.org/1999/xlink" content-type="institution" xlink:title="Original Fujian Entry-Exit Inspection &amp; Quarantine Bureau, Fuzhou, Fujian, China" id="ABBRID0EOUAI" xlink:type="simple">FJIQBC</abbrev> 19353, Dayao, Gaolong, Guangxi, China) <bold>A</bold> reproductive organ <bold>B</bold> penis <bold>C</bold> verge <bold>D</bold> inner penial wall. The arrow indicates opening position of the verge.</p></caption><graphic xmlns:xlink="http://www.w3.org/1999/xlink" xlink:href="zookeys-996-037-g007.jpg" position="float" orientation="portrait" xlink:type="simple" id="oo_478749.jpg"><uri content-type="original_file" xlink:type="simple">https://binary.pensoft.net/fig/478749</uri></graphic></fig><table-wrap id="T3" position="float" orientation="portrait"><label>Table 3.</label><caption><p>Inter and intra-specific <italic>P</italic>-distances of the <abbrev xmlns:xlink="http://www.w3.org/1999/xlink" xlink:title="cytochrome c oxidase subunit 1gene" id="ABBRID0EITAG" xlink:type="simple">COI</abbrev> sequences on dextral <italic><tp:taxon-name><tp:taxon-name-part taxon-name-part-type="genus" reg="Camaena">Camaena</tp:taxon-name-part></tp:taxon-name></italic> species.</p></caption><table id="TID0ED5BG" rules="all"><tbody><tr><th rowspan="2" colspan="1">Sampling</th><th rowspan="1" colspan="2">P-distances</th></tr><tr><th rowspan="1" colspan="1">Within</th><th rowspan="1" colspan="1">Between</th></tr><tr><td rowspan="1" colspan="1"><italic><tp:taxon-name><tp:taxon-name-part taxon-name-part-type="genus" reg="Camaena">Camaena</tp:taxon-name-part> <tp:taxon-name-part taxon-name-part-type="species" reg="funingensis">funingensis</tp:taxon-name-part></tp:taxon-name></italic> sp. nov.</td><td rowspan="1" colspan="1">0.000</td><td rowspan="1" colspan="1">0.068–0.200</td></tr><tr><td rowspan="1" colspan="1"><italic><tp:taxon-name><tp:taxon-name-part taxon-name-part-type="genus" reg="Camaena">Camaena</tp:taxon-name-part> <tp:taxon-name-part taxon-name-part-type="species" reg="gaolongensis">gaolongensis</tp:taxon-name-part></tp:taxon-name></italic> sp. nov.</td><td rowspan="1" colspan="1">0.000</td><td rowspan="1" colspan="1">0.075–0.203</td></tr><tr><td rowspan="1" colspan="1"><italic><tp:taxon-name><tp:taxon-name-part taxon-name-part-type="genus" reg="Camaena">Camaena</tp:taxon-name-part> <tp:taxon-name-part taxon-name-part-type="species" reg="maguanensis">maguanensis</tp:taxon-name-part></tp:taxon-name></italic> sp. nov.</td><td rowspan="1" colspan="1">0.000</td><td rowspan="1" colspan="1">0.068–0.198</td></tr><tr><td rowspan="1" colspan="1"><italic><tp:taxon-name><tp:taxon-name-part taxon-name-part-type="genus" reg="Camaena">Camaena</tp:taxon-name-part> <tp:taxon-name-part taxon-name-part-type="species" reg="yulinensis">yulinensis</tp:taxon-name-part></tp:taxon-name></italic> sp. nov.</td><td rowspan="1" colspan="1">0.000–0.002</td><td rowspan="1" colspan="1">0.092–0.202</td></tr><tr><td rowspan="1" colspan="1">
                  <italic><tp:taxon-name><tp:taxon-name-part taxon-name-part-type="genus" reg="Camaena">Camaena</tp:taxon-name-part> <tp:taxon-name-part taxon-name-part-type="species" reg="vorvonga">vorvonga</tp:taxon-name-part></tp:taxon-name></italic>
                </td><td rowspan="1" colspan="1">0.000–0.002</td><td rowspan="1" colspan="1">0.089–0.209</td></tr><tr><td rowspan="1" colspan="1">
                  <italic><tp:taxon-name><tp:taxon-name-part taxon-name-part-type="genus" reg="Camaena">Camaena</tp:taxon-name-part> <tp:taxon-name-part taxon-name-part-type="species" reg="jinpingensis">jinpingensis</tp:taxon-name-part></tp:taxon-name></italic>
                </td><td rowspan="1" colspan="1">0.000–0.002</td><td rowspan="1" colspan="1">0.196–0.209</td></tr><tr><td rowspan="1" colspan="1">
                  <italic><tp:taxon-name><tp:taxon-name-part taxon-name-part-type="genus" reg="Camaena">Camaena</tp:taxon-name-part> <tp:taxon-name-part taxon-name-part-type="species" reg="longsonensis">longsonensis</tp:taxon-name-part></tp:taxon-name></italic>
                </td><td rowspan="1" colspan="1">0.000</td><td rowspan="1" colspan="1">0.153–0.211</td></tr></tbody></table></table-wrap><table-wrap id="T4" position="float" orientation="portrait"><label>Table 4.</label><caption><p>Adult shell dimensions (mm).</p></caption><table id="TID0EJGAI" rules="all"><tbody><tr><th rowspan="1" colspan="1">Species</th><th rowspan="1" colspan="1"><italic><tp:taxon-name><tp:taxon-name-part taxon-name-part-type="genus" reg="Camaena">C.</tp:taxon-name-part> <tp:taxon-name-part taxon-name-part-type="species" reg="funingensis">funingensis</tp:taxon-name-part></tp:taxon-name></italic> sp. nov.</th><th rowspan="1" colspan="1"><italic><tp:taxon-name><tp:taxon-name-part taxon-name-part-type="genus" reg="Camaena">C.</tp:taxon-name-part> <tp:taxon-name-part taxon-name-part-type="species" reg="gaolongensis">gaolongensis</tp:taxon-name-part></tp:taxon-name></italic> sp. nov.</th><th rowspan="1" colspan="1"><italic><tp:taxon-name><tp:taxon-name-part taxon-name-part-type="genus" reg="Camaena">C.</tp:taxon-name-part> <tp:taxon-name-part taxon-name-part-type="species" reg="maguanensis">maguanensis</tp:taxon-name-part></tp:taxon-name></italic> sp. nov.</th><th rowspan="1" colspan="1"><italic><tp:taxon-name><tp:taxon-name-part taxon-name-part-type="genus" reg="Camaena">C.</tp:taxon-name-part> <tp:taxon-name-part taxon-name-part-type="species" reg="yulinensis">yulinensis</tp:taxon-name-part></tp:taxon-name></italic> sp. nov.</th></tr><tr><td rowspan="2" colspan="1">Voucher</td><td rowspan="2" colspan="1">FJIQBC19340–19342</td><td rowspan="1" colspan="1">FJIQBC19353</td><td rowspan="2" colspan="1">FJIQBC19405–19411</td><td rowspan="1" colspan="1">FJIQBC19460–19466</td></tr><tr><td rowspan="1" colspan="1">FJIQBC19355–19356</td><td rowspan="1" colspan="1">FJIQBC19468–19470</td></tr><tr><td rowspan="1" colspan="1">Sample size</td><td rowspan="1" colspan="1">3</td><td rowspan="1" colspan="1">3</td><td rowspan="1" colspan="1">7</td><td rowspan="1" colspan="1">10</td></tr><tr><td rowspan="2" colspan="1">
                        <abbrev xmlns:xlink="http://www.w3.org/1999/xlink" xlink:title="shell height" id="ABBRID0EXHAI" xlink:type="simple">SH</abbrev>
                      </td><td rowspan="1" colspan="1">19.5–21.0</td><td rowspan="1" colspan="1">23.5–24.5</td><td rowspan="1" colspan="1">19.2–22.0</td><td rowspan="1" colspan="1">19.8–23.0</td></tr><tr><td rowspan="1" colspan="1">(20.17±0.62)</td><td rowspan="1" colspan="1">(23.93±0.42)</td><td rowspan="1" colspan="1">(20.36±0.90)</td><td rowspan="1" colspan="1">(21.35±1.05)</td></tr><tr><td rowspan="2" colspan="1">
                        <abbrev xmlns:xlink="http://www.w3.org/1999/xlink" xlink:title="shell width" id="ABBRID0EZIAI" xlink:type="simple">SW</abbrev>
                      </td><td rowspan="1" colspan="1">39.2–41.0</td><td rowspan="1" colspan="1">47.0–50.0</td><td rowspan="1" colspan="1">38.0–40.5</td><td rowspan="1" colspan="1">37.0–42.6</td></tr><tr><td rowspan="1" colspan="1">(40.23±0.76)</td><td rowspan="1" colspan="1">(48.67±1.25)</td><td rowspan="1" colspan="1">(39.24±0.74)</td><td rowspan="1" colspan="1">(40.54±1.58)</td></tr><tr><td rowspan="2" colspan="1"><abbrev xmlns:xlink="http://www.w3.org/1999/xlink" xlink:title="shell width" id="ABBRID0E2JAI" xlink:type="simple">SW</abbrev>/<abbrev xmlns:xlink="http://www.w3.org/1999/xlink" xlink:title="shell height" id="ABBRID0E6JAI" xlink:type="simple">SH</abbrev></td><td rowspan="1" colspan="1">1.95–2.03</td><td rowspan="1" colspan="1">2.00–2.06</td><td rowspan="1" colspan="1">1.84–2.03</td><td rowspan="1" colspan="1">1.84–1.96</td></tr><tr><td rowspan="1" colspan="1">(2.00±0.03)</td><td rowspan="1" colspan="1">(2.03±0.02)</td><td rowspan="1" colspan="1">(1.93±0.06)</td><td rowspan="1" colspan="1">(1.90±0.03)</td></tr><tr><td rowspan="2" colspan="1">
                        <abbrev xmlns:xlink="http://www.w3.org/1999/xlink" xlink:title="aperture height" id="ABBRID0EALAI" xlink:type="simple">AH</abbrev>
                      </td><td rowspan="1" colspan="1">13.4–14.0</td><td rowspan="1" colspan="1">13.8–14.2</td><td rowspan="1" colspan="1">12.0–13.1</td><td rowspan="1" colspan="1">13.0–14.6</td></tr><tr><td rowspan="1" colspan="1">(13.63±0.26)</td><td rowspan="1" colspan="1">(14.00±0.16)</td><td rowspan="1" colspan="1">(12.64±0.34)</td><td rowspan="1" colspan="1">(13.76±0.48)</td></tr><tr><td rowspan="2" colspan="1">
                        <abbrev xmlns:xlink="http://www.w3.org/1999/xlink" xlink:title="aperture width" id="ABBRID0ECMAI" xlink:type="simple">AW</abbrev>
                      </td><td rowspan="1" colspan="1">18.0–18.7</td><td rowspan="1" colspan="1">19.0–19.4</td><td rowspan="1" colspan="1">16.5–18.1</td><td rowspan="1" colspan="1">17.5–21.6</td></tr><tr><td rowspan="1" colspan="1">(18.30±0.29)</td><td rowspan="1" colspan="1">(19.20±0.16)</td><td rowspan="1" colspan="1">(17.22±0.56)</td><td rowspan="1" colspan="1">(19.11±1.46)</td></tr><tr><td rowspan="2" colspan="1"><abbrev xmlns:xlink="http://www.w3.org/1999/xlink" xlink:title="aperture width" id="ABBRID0EENAI" xlink:type="simple">AW</abbrev>/<abbrev xmlns:xlink="http://www.w3.org/1999/xlink" xlink:title="aperture height" id="ABBRID0EINAI" xlink:type="simple">AH</abbrev></td><td rowspan="1" colspan="1">1.34–1.35</td><td rowspan="1" colspan="1">1.37–1.38</td><td rowspan="1" colspan="1">1.33–1.39</td><td rowspan="1" colspan="1">1.33–1.48</td></tr><tr><td rowspan="1" colspan="1">(1.34±0.01)</td><td rowspan="1" colspan="1">(1.37±0.00)</td><td rowspan="1" colspan="1">(1.36±0.02)</td><td rowspan="1" colspan="1">(1.39±0.06)</td></tr></tbody></table></table-wrap><table-wrap id="T5" position="float" orientation="portrait"><label>Table 5.</label><caption><p>Diagnostic comparisons of morphological characters of the four new species.</p></caption><table id="TID0ETVAI" rules="all"><tbody><tr><th rowspan="1" colspan="1">Character</th><th rowspan="1" colspan="1"><italic><tp:taxon-name><tp:taxon-name-part taxon-name-part-type="genus" reg="Camaena">C.</tp:taxon-name-part> <tp:taxon-name-part taxon-name-part-type="species" reg="funingensis">funingensis</tp:taxon-name-part></tp:taxon-name></italic> sp. nov.</th><th rowspan="1" colspan="1"><italic><tp:taxon-name><tp:taxon-name-part taxon-name-part-type="genus" reg="Camaena">C.</tp:taxon-name-part> <tp:taxon-name-part taxon-name-part-type="species" reg="gaolongensis">gaolongensis</tp:taxon-name-part></tp:taxon-name></italic> sp. nov.</th><th rowspan="1" colspan="1"><italic><tp:taxon-name><tp:taxon-name-part taxon-name-part-type="genus" reg="Camaena">C.</tp:taxon-name-part> <tp:taxon-name-part taxon-name-part-type="species" reg="maguanensis">maguanensis</tp:taxon-name-part></tp:taxon-name></italic> sp. nov.</th><th rowspan="1" colspan="1"><italic><tp:taxon-name><tp:taxon-name-part taxon-name-part-type="genus" reg="Camaena">C.</tp:taxon-name-part> <tp:taxon-name-part taxon-name-part-type="species" reg="yulinensis">yulinensis</tp:taxon-name-part></tp:taxon-name></italic> sp.nov.</th></tr><tr><td rowspan="1" colspan="1">Shell thickness</td><td rowspan="1" colspan="1">thin</td><td rowspan="1" colspan="1">quite thick</td><td rowspan="1" colspan="1">thin</td><td rowspan="1" colspan="1">thin</td></tr><tr><td rowspan="1" colspan="1">Shell color</td><td rowspan="1" colspan="1">light yellowish brown</td><td rowspan="1" colspan="1">dark brown</td><td rowspan="1" colspan="1">yellowish</td><td rowspan="1" colspan="1">light yellowish</td></tr><tr><td rowspan="1" colspan="1">Periphery</td><td rowspan="1" colspan="1">carinate</td><td rowspan="1" colspan="1">acute and carinate</td><td rowspan="1" colspan="1">acute and carinate</td><td rowspan="1" colspan="1">carinate</td></tr><tr><td rowspan="1" colspan="1">Growth lines</td><td rowspan="1" colspan="1">clear</td><td rowspan="1" colspan="1">clear and dense</td><td rowspan="1" colspan="1">unclear</td><td rowspan="1" colspan="1">clear and dense</td></tr><tr><td rowspan="1" colspan="1">Umbilicus</td><td rowspan="1" colspan="1">only 1/5 covered</td><td rowspan="1" colspan="1">only 2/5 covered</td><td rowspan="1" colspan="1">only 2/5 covered</td><td rowspan="1" colspan="1">1/3 covered</td></tr><tr><td rowspan="1" colspan="1">Verge</td><td rowspan="1" colspan="1">ovate</td><td rowspan="1" colspan="1">short conic</td><td rowspan="1" colspan="1">circular and small</td><td rowspan="1" colspan="1">long conic</td></tr><tr><td rowspan="1" colspan="1">Verge opening</td><td rowspan="1" colspan="1">terminally, one clear crack on the surface extending from the end to the base</td><td rowspan="1" colspan="1">basally, one crack on the side surface extending from the base to the end</td><td rowspan="1" colspan="1">basally, one crack on the surface extending from the base to the end</td><td rowspan="1" colspan="1">terminally</td></tr></tbody></table></table-wrap></tp:treatment-sec><ref-list><ref id="B8"><mixed-citation xmlns:xlink="http://www.w3.org/1999/xlink" xlink:type="simple"><person-group><name name-style="western"><surname>Chen</surname><given-names>DN</given-names></name><name name-style="western"><surname>Zhang</surname><given-names>QG</given-names></name><name name-style="western"><surname>Li</surname><given-names>BH</given-names></name></person-group> (<year>1990</year>) <article-title>A new terrestrial snail species from China.</article-title><source>Zoological Systematics</source><volume>2</volume>(<issue>6</issue>): <fpage>33</fpage>–<lpage>35</lpage>.</mixed-citation></ref><ref id="B42"><mixed-citation xmlns:xlink="http://www.w3.org/1999/xlink" xlink:type="simple"><person-group><name name-style="western"><surname>Schileyko</surname><given-names>AA</given-names></name></person-group> (<year>2011</year>) <article-title>Check-list of land pulmonate molluscs of Vietnam (<tp:taxon-name><tp:taxon-name-part taxon-name-part-type="class">Gastropoda</tp:taxon-name-part></tp:taxon-name>: <tp:taxon-name><tp:taxon-name-part taxon-name-part-type="order">Stylommatophora</tp:taxon-name-part></tp:taxon-name>).</article-title><source>Ruthenica</source><volume>21</volume>(<issue>1</issue>): <fpage>1</fpage>–<lpage>68</lpage>.</mixed-citation></ref><ref id="B12"><mixed-citation xmlns:xlink="http://www.w3.org/1999/xlink" xlink:type="simple"><person-group><name name-style="western"><surname>Ding</surname><given-names>HL</given-names></name><name name-style="western"><surname>Wang</surname><given-names>P</given-names></name><name name-style="western"><surname>Qian</surname><given-names>ZX</given-names></name><name name-style="western"><surname>Lin</surname><given-names>JH</given-names></name><name name-style="western"><surname>Zhou</surname><given-names>WC</given-names></name><name name-style="western"><surname>Hwang</surname><given-names>CC</given-names></name><name name-style="western"><surname>Ai</surname><given-names>HM</given-names></name></person-group> (<year>2016</year>) <article-title>Revision of sinistral land snails of the genus <italic><tp:taxon-name><tp:taxon-name-part taxon-name-part-type="genus">Camaena</tp:taxon-name-part></tp:taxon-name></italic> (<tp:taxon-name><tp:taxon-name-part taxon-name-part-type="order">Stylommatophora</tp:taxon-name-part></tp:taxon-name>, <tp:taxon-name><tp:taxon-name-part taxon-name-part-type="family">Camaenidae</tp:taxon-name-part></tp:taxon-name>) from China based on morphological and molecular data, with description of a new species from Guangxi, China.</article-title><source>ZooKeys</source><volume>584</volume>: <fpage>25</fpage>–<lpage>48</lpage>. <ext-link xlink:type="simple" ext-link-type="doi" xlink:href="10.3897/zookeys.584.7173">https://doi.org/10.3897/zookeys.584.7173</ext-link></mixed-citation></ref><ref id="B3"><mixed-citation xmlns:xlink="http://www.w3.org/1999/xlink" xlink:type="simple"><person-group><name name-style="western"><surname>Ai</surname><given-names>HM</given-names></name><name name-style="western"><surname>Lin</surname><given-names>JH</given-names></name><name name-style="western"><surname>Wang</surname><given-names>P</given-names></name><name name-style="western"><surname>Zhou</surname><given-names>WC</given-names></name><name name-style="western"><surname>Hwang</surname><given-names>CC</given-names></name></person-group> (<year>2016</year>) <article-title>Descriptions of two new species of the genus <italic><tp:taxon-name><tp:taxon-name-part taxon-name-part-type="genus">Camaena</tp:taxon-name-part></tp:taxon-name></italic> from Guangxi, China (<tp:taxon-name><tp:taxon-name-part taxon-name-part-type="class">Gastropoda</tp:taxon-name-part></tp:taxon-name>, <tp:taxon-name><tp:taxon-name-part taxon-name-part-type="order">Stylommatophora</tp:taxon-name-part></tp:taxon-name>, <tp:taxon-name><tp:taxon-name-part taxon-name-part-type="family">Camaenidae</tp:taxon-name-part></tp:taxon-name>).</article-title><source>ZooKeys</source><volume>634</volume>: <fpage>29</fpage>–<lpage>45</lpage>. <ext-link xlink:type="simple" ext-link-type="doi" xlink:href="10.3897/zookeys.634.10236">https://doi.org/10.3897/zookeys.634.10236</ext-link></mixed-citation></ref></ref-list></tp:taxon-treatment>
