# Supplementary material for: Descriptions of four new dextral land snails of the genus Camaena (Gastropoda, Eupulmonata, Camaenidae) from south China
Source: Zookeys. 2020 Nov 24;996:37–58. doi: 10.3897/zookeys.996.54187 (PMC7710680; doi:10.3897/zookeys.996.54187)
Supplement: XML Treatment for Camaena maguanensis [file zookeys.996.54187-treatment4.xml]

<!DOCTYPE tp:taxon-treatment
  PUBLIC "-//TaxonX//DTD Taxonomic Treatment Publishing DTD v0 20100105//EN" "tax-treatment-NSO.dtd">
<tp:taxon-treatment xmlns:tp="http://www.plazi.org/taxpub"><tp:treatment-meta><kwd-group><label>Taxon classification</label><kwd><named-content xmlns:xlink="http://www.w3.org/1999/xlink" content-type="kingdom">Animalia</named-content></kwd><kwd><named-content xmlns:xlink="http://www.w3.org/1999/xlink" content-type="family">Camaenidae</named-content></kwd></kwd-group><mixed-citation publication-type="journal"><person-group><name><surname>Wang</surname><given-names>Pei</given-names></name><name><surname>Hu</surname><given-names>Mei-Ling</given-names></name><name><surname>Lin</surname><given-names>Jun-Hong</given-names></name><name><surname>Yang</surname><given-names>Hai-Fang</given-names></name><name><surname>Li</surname><given-names>Xiao-Jing</given-names></name><name><surname>Zhou</surname><given-names>Wei-Chuan</given-names></name></person-group><article-title>Descriptions of four new dextral land snails of the genus <italic><tp:taxon-name><tp:taxon-name-part taxon-name-part-type="genus" reg="Camaena">Camaena</tp:taxon-name-part></tp:taxon-name></italic> (<tp:taxon-name><tp:taxon-name-part taxon-name-part-type="class">Gastropoda</tp:taxon-name-part></tp:taxon-name>, <tp:taxon-name><tp:taxon-name-part taxon-name-part-type="suborder">Eupulmonata</tp:taxon-name-part></tp:taxon-name>, <tp:taxon-name><tp:taxon-name-part taxon-name-part-type="family">Camaenidae</tp:taxon-name-part></tp:taxon-name>) from south China</article-title><source>Zookeys</source><day>24</day><month>11</month><year>2020</year><volume>996</volume><fpage>37</fpage><lpage>58</lpage><pub-id pub-id-type="doi">10.3897/zookeys.996.54187</pub-id></mixed-citation></tp:treatment-meta><tp:nomenclature><tp:taxon-name><object-id xmlns:xlink="http://www.w3.org/1999/xlink" content-type="arpha" xlink:type="simple">69AD598F-4236-5739-904B-4E8FC710E71B</object-id>
                <tp:taxon-name-part taxon-name-part-type="genus" reg="Camaena">Camaena</tp:taxon-name-part>
                <tp:taxon-name-part taxon-name-part-type="species" reg="maguanensis">maguanensis</tp:taxon-name-part>
                <object-id xmlns:xlink="http://www.w3.org/1999/xlink" content-type="zoobank" xlink:type="simple">http://zoobank.org/EC5431C5-CFB6-4309-80C1-0CF8F3C9BE0E</object-id>
              </tp:taxon-name><tp:taxon-authority>Zhou, Wang &amp; Hu</tp:taxon-authority><tp:taxon-status xmlns:xlink="http://www.w3.org/1999/xlink" xlink:type="simple">sp. nov.</tp:taxon-status><xref ref-type="fig" rid="F3">Figures 3C</xref><xref ref-type="fig" rid="F4">, 4</xref><xref ref-type="fig" rid="F5">, 5C</xref><xref ref-type="fig" rid="F8">, 8</xref><xref ref-type="table" rid="T3">, Tables 3</xref><xref ref-type="table" rid="T4">, 4</xref><xref ref-type="table" rid="T5">, 5</xref></tp:nomenclature><tp:treatment-sec sec-type="type material" id="SECID0EI3BG"><title>Type material.</title><p><bold><italic>Holotype</italic>.</bold> [<abbrev xmlns:xlink="http://www.w3.org/1999/xlink" content-type="institution" xlink:title="Original Fujian Entry-Exit Inspection &amp; Quarantine Bureau, Fuzhou, Fujian, China" id="ABBRID0ET3BG" xlink:type="simple">FJIQBC</abbrev> 19405] Shell height 19.2 mm, shell width 39.0 mm, height of aperture 12.0 mm, width of aperture 16.5 mm, 16 April 2015, collected from the type locality.</p><p><bold><italic>Paratype</italic>.</bold> [<abbrev xmlns:xlink="http://www.w3.org/1999/xlink" content-type="institution" xlink:title="Original Fujian Entry-Exit Inspection &amp; Quarantine Bureau, Fuzhou, Fujian, China" id="ABBRID0E63BG" xlink:type="simple">FJIQBC</abbrev> 19406] 1 live adult; [<abbrev xmlns:xlink="http://www.w3.org/1999/xlink" content-type="institution" xlink:title="Original Fujian Entry-Exit Inspection &amp; Quarantine Bureau, Fuzhou, Fujian, China" id="ABBRID0EE4BG" xlink:type="simple">FJIQBC</abbrev> 19407–19413] 7 empty shells: 5 adults, 2 juveniles.</p></tp:treatment-sec><tp:treatment-sec sec-type="type locality" id="SECID0EJ4BG"><title>Type locality.</title><p>Huazhige, Maguan, Wenshan, Yunnan, China (<named-content xmlns:xlink="http://www.w3.org/1999/xlink" content-type="dwc:verbatimCoordinates" xlink:type="simple"><named-content content-type="geo-json" specific-use="{&#34;type&#34;:&#34;Point&#34;,&#34;coordinates&#34;:[104.353600,22.956800]}" id="NCID0ES4BG" xlink:type="simple">22°57'24.48"N, 104°21'12.96"E</named-content></named-content>).</p></tp:treatment-sec><tp:treatment-sec sec-type="etymology" id="SECID0EX4BG"><title>Etymology.</title><p>The name of the new species refers to the type locality.</p></tp:treatment-sec><tp:treatment-sec sec-type="diagnosis" id="SECID0E34BG"><title>Diagnosis.</title><p><bold><italic>Shell</italic>.</bold> Shell dextral, large, thin, fragile, and glossy, low and flat conical. 4.5 whorls, the front whorls increasing slowly. Spire relatively low. Body whorl rapidly expanded. Shell yellowish with unclear growth lines and spiral bands on the surface. Apex quite blunt. Suture shallow. The protoconch surface smooth, some short growth lines visible near the two sides of suture under 32 × stereomicroscope. Last whorl with quite acute carina at periphery and a shallow groove-like depression above and below the carina. No band on the carina, but several reddish brown and sparse spire bands below the carina. Aperture crescent-shaped. Peristome reflected, white and thick. Columellar lip reflected. Umbilicus reddish brown, open, large and only 2/5 covered. Inner lip attached to the body whorl, forming translucent callus.</p><p><bold><italic>Soft body</italic>.</bold> Light yellowish brown with black lines. Tentacles dark.</p><p><bold><italic>Reproductive system</italic>.</bold> Bursa copulatrix oval, small, with quite long and tapering pedunculus. Flagellum long, tapering distally. Vas deferens long and thin. Epiphallus medium thickness and length. Penis retractor muscle very short and slender. Penis long with a short protrusion at the middle. Inner penial wall with longitudinal, slightly straight and smooth pilasters. Verge circular, somewhat small, opened basally, extending from the base to the end.</p></tp:treatment-sec><tp:treatment-sec sec-type="habitat" id="SECID0EV5BG"><title>Habitat.</title><p>The species was found on limestone in Maguan county of Yunnan province, China.</p></tp:treatment-sec><tp:treatment-sec sec-type="distribution" id="SECID0E15BG"><title>Distribution.</title><p>Only known from the type locality.</p></tp:treatment-sec><tp:treatment-sec sec-type="remarks" id="SECID0E65BG"><title>Remarks.</title><p><italic><tp:taxon-name><tp:taxon-name-part taxon-name-part-type="genus" reg="Camaena">Camaena</tp:taxon-name-part> <tp:taxon-name-part taxon-name-part-type="species" reg="maguanensis">maguanensis</tp:taxon-name-part></tp:taxon-name></italic> sp. nov. is clearly different from other dextral camaenids with a lower conical shell. In particular, <italic><tp:taxon-name><tp:taxon-name-part taxon-name-part-type="genus" reg="Camaena">C.</tp:taxon-name-part> <tp:taxon-name-part taxon-name-part-type="species" reg="maguanensis">maguanensis</tp:taxon-name-part></tp:taxon-name></italic> sp. nov. has a large and open umbilicus, which distinguishes it from <italic><tp:taxon-name><tp:taxon-name-part taxon-name-part-type="genus" reg="Camaena">C.</tp:taxon-name-part> <tp:taxon-name-part taxon-name-part-type="species" reg="longsonensis">longsonensis</tp:taxon-name-part></tp:taxon-name></italic> and <italic><tp:taxon-name><tp:taxon-name-part taxon-name-part-type="genus" reg="Camaena">C.</tp:taxon-name-part> <tp:taxon-name-part taxon-name-part-type="species" reg="jinpingensis">jinpingensis</tp:taxon-name-part></tp:taxon-name></italic>. Although the umbilicus of <italic><tp:taxon-name><tp:taxon-name-part taxon-name-part-type="genus" reg="Camaena">C.</tp:taxon-name-part> <tp:taxon-name-part taxon-name-part-type="species" reg="maguanensis">maguanensis</tp:taxon-name-part></tp:taxon-name></italic> sp. nov. is similar to that of <italic><tp:taxon-name><tp:taxon-name-part taxon-name-part-type="genus" reg="Camaena">C.</tp:taxon-name-part> <tp:taxon-name-part taxon-name-part-type="species" reg="vorvonga">vorvonga</tp:taxon-name-part></tp:taxon-name></italic>, some differences are obvious. For example, <italic><tp:taxon-name><tp:taxon-name-part taxon-name-part-type="genus" reg="Camaena">C.</tp:taxon-name-part> <tp:taxon-name-part taxon-name-part-type="species" reg="maguanensis">maguanensis</tp:taxon-name-part></tp:taxon-name></italic> sp. nov. has no spiral band on the carinate periphery of the body whorl but some spaced bands at the base. The shell of <italic><tp:taxon-name><tp:taxon-name-part taxon-name-part-type="genus" reg="Camaena">C.</tp:taxon-name-part> <tp:taxon-name-part taxon-name-part-type="species" reg="maguanensis">maguanensis</tp:taxon-name-part></tp:taxon-name></italic> sp. nov. is yellowish, but that of <italic><tp:taxon-name><tp:taxon-name-part taxon-name-part-type="genus" reg="Camaena">C.</tp:taxon-name-part> <tp:taxon-name-part taxon-name-part-type="species" reg="gaolongensis">gaolongensis</tp:taxon-name-part></tp:taxon-name></italic> sp. nov. is dark brown. On the other hand, <italic><tp:taxon-name><tp:taxon-name-part taxon-name-part-type="genus" reg="Camaena">C.</tp:taxon-name-part> <tp:taxon-name-part taxon-name-part-type="species" reg="maguanensis">maguanensis</tp:taxon-name-part></tp:taxon-name></italic> sp. nov. has a circular and slightly smaller verge.</p><p><italic>P</italic>-distances of the <abbrev xmlns:xlink="http://www.w3.org/1999/xlink" xlink:title="cytochrome c oxidase subunit 1gene" id="ABBRID0EYCAI" xlink:type="simple">COI</abbrev> gene between this new species and the other dextral species are 0.068–0.198 (Table <xref ref-type="table" rid="T3">3</xref>), and that between <italic><tp:taxon-name><tp:taxon-name-part taxon-name-part-type="genus" reg="Camaena">C.</tp:taxon-name-part> <tp:taxon-name-part taxon-name-part-type="species" reg="maguanensis">maguanensis</tp:taxon-name-part></tp:taxon-name></italic> sp. nov. and <italic><tp:taxon-name><tp:taxon-name-part taxon-name-part-type="genus" reg="Camaena">C.</tp:taxon-name-part> <tp:taxon-name-part taxon-name-part-type="species" reg="yulinensis">yulinensis</tp:taxon-name-part></tp:taxon-name></italic> sp. nov. is 0.108, also exceeding 0.059 (currently the maximum differentiation value (p-distance) of <tp:taxon-name><tp:taxon-name-part taxon-name-part-type="family">Camaenidae</tp:taxon-name-part></tp:taxon-name>) (<xref ref-type="bibr" rid="B9">Criscione and Köhler 2014</xref>), and the topology of the phylogenetic tree also supports the new species.</p><table-wrap id="T4" position="float" orientation="portrait"><label>Table 4.</label><caption><p>Adult shell dimensions (mm).</p></caption><table id="TID0EJGAI" rules="all"><tbody><tr><th rowspan="1" colspan="1">Species</th><th rowspan="1" colspan="1"><italic><tp:taxon-name><tp:taxon-name-part taxon-name-part-type="genus" reg="Camaena">C.</tp:taxon-name-part> <tp:taxon-name-part taxon-name-part-type="species" reg="funingensis">funingensis</tp:taxon-name-part></tp:taxon-name></italic> sp. nov.</th><th rowspan="1" colspan="1"><italic><tp:taxon-name><tp:taxon-name-part taxon-name-part-type="genus" reg="Camaena">C.</tp:taxon-name-part> <tp:taxon-name-part taxon-name-part-type="species" reg="gaolongensis">gaolongensis</tp:taxon-name-part></tp:taxon-name></italic> sp. nov.</th><th rowspan="1" colspan="1"><italic><tp:taxon-name><tp:taxon-name-part taxon-name-part-type="genus" reg="Camaena">C.</tp:taxon-name-part> <tp:taxon-name-part taxon-name-part-type="species" reg="maguanensis">maguanensis</tp:taxon-name-part></tp:taxon-name></italic> sp. nov.</th><th rowspan="1" colspan="1"><italic><tp:taxon-name><tp:taxon-name-part taxon-name-part-type="genus" reg="Camaena">C.</tp:taxon-name-part> <tp:taxon-name-part taxon-name-part-type="species" reg="yulinensis">yulinensis</tp:taxon-name-part></tp:taxon-name></italic> sp. nov.</th></tr><tr><td rowspan="2" colspan="1">Voucher</td><td rowspan="2" colspan="1">FJIQBC19340–19342</td><td rowspan="1" colspan="1">FJIQBC19353</td><td rowspan="2" colspan="1">FJIQBC19405–19411</td><td rowspan="1" colspan="1">FJIQBC19460–19466</td></tr><tr><td rowspan="1" colspan="1">FJIQBC19355–19356</td><td rowspan="1" colspan="1">FJIQBC19468–19470</td></tr><tr><td rowspan="1" colspan="1">Sample size</td><td rowspan="1" colspan="1">3</td><td rowspan="1" colspan="1">3</td><td rowspan="1" colspan="1">7</td><td rowspan="1" colspan="1">10</td></tr><tr><td rowspan="2" colspan="1">
                        <abbrev xmlns:xlink="http://www.w3.org/1999/xlink" xlink:title="shell height" id="ABBRID0EXHAI" xlink:type="simple">SH</abbrev>
                      </td><td rowspan="1" colspan="1">19.5–21.0</td><td rowspan="1" colspan="1">23.5–24.5</td><td rowspan="1" colspan="1">19.2–22.0</td><td rowspan="1" colspan="1">19.8–23.0</td></tr><tr><td rowspan="1" colspan="1">(20.17±0.62)</td><td rowspan="1" colspan="1">(23.93±0.42)</td><td rowspan="1" colspan="1">(20.36±0.90)</td><td rowspan="1" colspan="1">(21.35±1.05)</td></tr><tr><td rowspan="2" colspan="1">
                        <abbrev xmlns:xlink="http://www.w3.org/1999/xlink" xlink:title="shell width" id="ABBRID0EZIAI" xlink:type="simple">SW</abbrev>
                      </td><td rowspan="1" colspan="1">39.2–41.0</td><td rowspan="1" colspan="1">47.0–50.0</td><td rowspan="1" colspan="1">38.0–40.5</td><td rowspan="1" colspan="1">37.0–42.6</td></tr><tr><td rowspan="1" colspan="1">(40.23±0.76)</td><td rowspan="1" colspan="1">(48.67±1.25)</td><td rowspan="1" colspan="1">(39.24±0.74)</td><td rowspan="1" colspan="1">(40.54±1.58)</td></tr><tr><td rowspan="2" colspan="1"><abbrev xmlns:xlink="http://www.w3.org/1999/xlink" xlink:title="shell width" id="ABBRID0E2JAI" xlink:type="simple">SW</abbrev>/<abbrev xmlns:xlink="http://www.w3.org/1999/xlink" xlink:title="shell height" id="ABBRID0E6JAI" xlink:type="simple">SH</abbrev></td><td rowspan="1" colspan="1">1.95–2.03</td><td rowspan="1" colspan="1">2.00–2.06</td><td rowspan="1" colspan="1">1.84–2.03</td><td rowspan="1" colspan="1">1.84–1.96</td></tr><tr><td rowspan="1" colspan="1">(2.00±0.03)</td><td rowspan="1" colspan="1">(2.03±0.02)</td><td rowspan="1" colspan="1">(1.93±0.06)</td><td rowspan="1" colspan="1">(1.90±0.03)</td></tr><tr><td rowspan="2" colspan="1">
                        <abbrev xmlns:xlink="http://www.w3.org/1999/xlink" xlink:title="aperture height" id="ABBRID0EALAI" xlink:type="simple">AH</abbrev>
                      </td><td rowspan="1" colspan="1">13.4–14.0</td><td rowspan="1" colspan="1">13.8–14.2</td><td rowspan="1" colspan="1">12.0–13.1</td><td rowspan="1" colspan="1">13.0–14.6</td></tr><tr><td rowspan="1" colspan="1">(13.63±0.26)</td><td rowspan="1" colspan="1">(14.00±0.16)</td><td rowspan="1" colspan="1">(12.64±0.34)</td><td rowspan="1" colspan="1">(13.76±0.48)</td></tr><tr><td rowspan="2" colspan="1">
                        <abbrev xmlns:xlink="http://www.w3.org/1999/xlink" xlink:title="aperture width" id="ABBRID0ECMAI" xlink:type="simple">AW</abbrev>
                      </td><td rowspan="1" colspan="1">18.0–18.7</td><td rowspan="1" colspan="1">19.0–19.4</td><td rowspan="1" colspan="1">16.5–18.1</td><td rowspan="1" colspan="1">17.5–21.6</td></tr><tr><td rowspan="1" colspan="1">(18.30±0.29)</td><td rowspan="1" colspan="1">(19.20±0.16)</td><td rowspan="1" colspan="1">(17.22±0.56)</td><td rowspan="1" colspan="1">(19.11±1.46)</td></tr><tr><td rowspan="2" colspan="1"><abbrev xmlns:xlink="http://www.w3.org/1999/xlink" xlink:title="aperture width" id="ABBRID0EENAI" xlink:type="simple">AW</abbrev>/<abbrev xmlns:xlink="http://www.w3.org/1999/xlink" xlink:title="aperture height" id="ABBRID0EINAI" xlink:type="simple">AH</abbrev></td><td rowspan="1" colspan="1">1.34–1.35</td><td rowspan="1" colspan="1">1.37–1.38</td><td rowspan="1" colspan="1">1.33–1.39</td><td rowspan="1" colspan="1">1.33–1.48</td></tr><tr><td rowspan="1" colspan="1">(1.34±0.01)</td><td rowspan="1" colspan="1">(1.37±0.00)</td><td rowspan="1" colspan="1">(1.36±0.02)</td><td rowspan="1" colspan="1">(1.39±0.06)</td></tr></tbody></table></table-wrap></tp:treatment-sec><tp:treatment-sec><!--Section generated to contain objects referenced in tp:taxon-treatment.--><fig id="F3" position="float" orientation="portrait"><object-id xmlns:xlink="http://www.w3.org/1999/xlink" content-type="doi" xlink:type="simple">10.3897/zookeys.996.54187.figure3</object-id><object-id xmlns:xlink="http://www.w3.org/1999/xlink" content-type="arpha" xlink:type="simple">CBC8A8E3-BA34-5CE4-B9BF-D9667FB0B149</object-id><label>Figure 3.</label><caption><p>Photographs of the four new species <bold>A</bold><italic><tp:taxon-name><tp:taxon-name-part taxon-name-part-type="genus" reg="Camaena">Camaena</tp:taxon-name-part> <tp:taxon-name-part taxon-name-part-type="species" reg="funingensis">funingensis</tp:taxon-name-part></tp:taxon-name></italic> sp. nov. (holotype, <abbrev xmlns:xlink="http://www.w3.org/1999/xlink" content-type="institution" xlink:title="Original Fujian Entry-Exit Inspection &amp; Quarantine Bureau, Fuzhou, Fujian, China" id="ABBRID0EGCBG" xlink:type="simple">FJIQBC</abbrev> 19340, Laolida, Funing, Yunnan, China) <bold>B</bold><italic><tp:taxon-name><tp:taxon-name-part taxon-name-part-type="genus" reg="Camaena">Camaena</tp:taxon-name-part> <tp:taxon-name-part taxon-name-part-type="species" reg="gaolongensis">gaolongensis</tp:taxon-name-part></tp:taxon-name></italic> sp. nov. (holotype, <abbrev xmlns:xlink="http://www.w3.org/1999/xlink" content-type="institution" xlink:title="Original Fujian Entry-Exit Inspection &amp; Quarantine Bureau, Fuzhou, Fujian, China" id="ABBRID0EYCBG" xlink:type="simple">FJIQBC</abbrev> 19353, Dayao, Gaolong, Guangxi, China) <bold>C</bold><italic><tp:taxon-name><tp:taxon-name-part taxon-name-part-type="genus" reg="Camaena">Camaena</tp:taxon-name-part> <tp:taxon-name-part taxon-name-part-type="species" reg="maguanensis">maguanensis</tp:taxon-name-part></tp:taxon-name></italic> sp. nov. (<abbrev xmlns:xlink="http://www.w3.org/1999/xlink" content-type="institution" xlink:title="Original Fujian Entry-Exit Inspection &amp; Quarantine Bureau, Fuzhou, Fujian, China" id="ABBRID0EKDBG" xlink:type="simple">FJIQBC</abbrev> 19405, Huazhige, Maguan, Yunnan, China) <bold>D</bold><italic><tp:taxon-name><tp:taxon-name-part taxon-name-part-type="genus" reg="Camaena">Camaena</tp:taxon-name-part> <tp:taxon-name-part taxon-name-part-type="species" reg="yulinensis">yulinensis</tp:taxon-name-part></tp:taxon-name></italic> sp. nov. (<abbrev xmlns:xlink="http://www.w3.org/1999/xlink" content-type="institution" xlink:title="Original Fujian Entry-Exit Inspection &amp; Quarantine Bureau, Fuzhou, Fujian, China" id="ABBRID0E3DBG" xlink:type="simple">FJIQBC</abbrev> 19460, Longquan cave, Yulin, Guangxi, China). Scale bars: 10 mm.</p></caption><graphic xmlns:xlink="http://www.w3.org/1999/xlink" xlink:href="zookeys-996-037-g003.jpg" position="float" orientation="portrait" xlink:type="simple" id="oo_478745.jpg"><uri content-type="original_file" xlink:type="simple">https://binary.pensoft.net/fig/478745</uri></graphic></fig><fig id="F4" position="float" orientation="portrait"><object-id xmlns:xlink="http://www.w3.org/1999/xlink" content-type="doi" xlink:type="simple">10.3897/zookeys.996.54187.figure4</object-id><object-id xmlns:xlink="http://www.w3.org/1999/xlink" content-type="arpha" xlink:type="simple">EF58FBB1-C00E-5C89-BF04-33BB95253E98</object-id><label>Figure 4.</label><caption><p>Photographs of three camaenids <bold>A</bold><italic><tp:taxon-name><tp:taxon-name-part taxon-name-part-type="genus" reg="Camaena">Camaena</tp:taxon-name-part> <tp:taxon-name-part taxon-name-part-type="species" reg="vorvonga">vorvonga</tp:taxon-name-part></tp:taxon-name></italic> (Pingxiang, Guangxi, China) <bold>B</bold><italic><tp:taxon-name><tp:taxon-name-part taxon-name-part-type="genus" reg="Camaena">Camaena</tp:taxon-name-part> <tp:taxon-name-part taxon-name-part-type="species" reg="jinpingensis">jinpingensis</tp:taxon-name-part></tp:taxon-name></italic> (Jinping, Yunnan, China) <bold>C</bold><italic><tp:taxon-name><tp:taxon-name-part taxon-name-part-type="genus" reg="Camaena">Camaena</tp:taxon-name-part> <tp:taxon-name-part taxon-name-part-type="species" reg="longsonensis">longsonensis</tp:taxon-name-part></tp:taxon-name></italic> (Lang-Son, Vietnam). Scale bars: 10 mm.</p></caption><graphic xmlns:xlink="http://www.w3.org/1999/xlink" xlink:href="zookeys-996-037-g004.jpg" position="float" orientation="portrait" xlink:type="simple" id="oo_478746.jpg"><uri content-type="original_file" xlink:type="simple">https://binary.pensoft.net/fig/478746</uri></graphic></fig><fig id="F5" position="float" orientation="portrait"><object-id xmlns:xlink="http://www.w3.org/1999/xlink" content-type="doi" xlink:type="simple">10.3897/zookeys.996.54187.figure5</object-id><object-id xmlns:xlink="http://www.w3.org/1999/xlink" content-type="arpha" xlink:type="simple">927D1691-A64E-524D-AB78-8CDE4ECF9278</object-id><label>Figure 5.</label><caption><p>Ecological photographs of snails <bold>A</bold><italic><tp:taxon-name><tp:taxon-name-part taxon-name-part-type="genus" reg="Camaena">Camaena</tp:taxon-name-part> <tp:taxon-name-part taxon-name-part-type="species" reg="funingensis">funingensis</tp:taxon-name-part></tp:taxon-name></italic> sp. nov. (Laolida, Funing, Yunnan, China) <bold>B</bold><italic><tp:taxon-name><tp:taxon-name-part taxon-name-part-type="genus" reg="Camaena">Camaena</tp:taxon-name-part> <tp:taxon-name-part taxon-name-part-type="species" reg="gaolongensis">gaolongensis</tp:taxon-name-part></tp:taxon-name></italic> sp. nov. (Dayao, Gaolong, Guangxi, China) <bold>C</bold><italic><tp:taxon-name><tp:taxon-name-part taxon-name-part-type="genus" reg="Camaena">Camaena</tp:taxon-name-part> <tp:taxon-name-part taxon-name-part-type="species" reg="maguanensis">maguanensis</tp:taxon-name-part></tp:taxon-name></italic> sp. nov. (Huazhige, Maguan, Yunnan, China) <bold>D</bold><italic><tp:taxon-name><tp:taxon-name-part taxon-name-part-type="genus" reg="Camaena">Camaena</tp:taxon-name-part> <tp:taxon-name-part taxon-name-part-type="species" reg="yulinensis">yulinensis</tp:taxon-name-part></tp:taxon-name></italic> sp. nov. (Longquan cave, Yulin, Guangxi, China).</p></caption><graphic xmlns:xlink="http://www.w3.org/1999/xlink" xlink:href="zookeys-996-037-g005.jpg" position="float" orientation="portrait" xlink:type="simple" id="oo_478747.jpg"><uri content-type="original_file" xlink:type="simple">https://binary.pensoft.net/fig/478747</uri></graphic></fig><fig id="F8" position="float" orientation="portrait"><object-id xmlns:xlink="http://www.w3.org/1999/xlink" content-type="doi" xlink:type="simple">10.3897/zookeys.996.54187.figure8</object-id><object-id xmlns:xlink="http://www.w3.org/1999/xlink" content-type="arpha" xlink:type="simple">7976CF92-FA5E-5FFF-AD6F-6C08BB07096E</object-id><label>Figure 8.</label><caption><p>Reproductive system of the snail <italic><tp:taxon-name><tp:taxon-name-part taxon-name-part-type="genus" reg="Camaena">Camaena</tp:taxon-name-part> <tp:taxon-name-part taxon-name-part-type="species" reg="maguanensis">maguanensis</tp:taxon-name-part></tp:taxon-name></italic> sp. nov. (<abbrev xmlns:xlink="http://www.w3.org/1999/xlink" content-type="institution" xlink:title="Original Fujian Entry-Exit Inspection &amp; Quarantine Bureau, Fuzhou, Fujian, China" id="ABBRID0ES4AI" xlink:type="simple">FJIQBC</abbrev> 19405, Huazhige, Maguan, Yunnan, China) <bold>A</bold> reproductive organ <bold>B</bold> penis <bold>C</bold> verge <bold>D</bold> inner penial wall. The arrow indicates opening position of the verge.</p></caption><graphic xmlns:xlink="http://www.w3.org/1999/xlink" xlink:href="zookeys-996-037-g008.jpg" position="float" orientation="portrait" xlink:type="simple" id="oo_478750.jpg"><uri content-type="original_file" xlink:type="simple">https://binary.pensoft.net/fig/478750</uri></graphic></fig><table-wrap id="T3" position="float" orientation="portrait"><label>Table 3.</label><caption><p>Inter and intra-specific <italic>P</italic>-distances of the <abbrev xmlns:xlink="http://www.w3.org/1999/xlink" xlink:title="cytochrome c oxidase subunit 1gene" id="ABBRID0EITAG" xlink:type="simple">COI</abbrev> sequences on dextral <italic><tp:taxon-name><tp:taxon-name-part taxon-name-part-type="genus" reg="Camaena">Camaena</tp:taxon-name-part></tp:taxon-name></italic> species.</p></caption><table id="TID0ED5BG" rules="all"><tbody><tr><th rowspan="2" colspan="1">Sampling</th><th rowspan="1" colspan="2">P-distances</th></tr><tr><th rowspan="1" colspan="1">Within</th><th rowspan="1" colspan="1">Between</th></tr><tr><td rowspan="1" colspan="1"><italic><tp:taxon-name><tp:taxon-name-part taxon-name-part-type="genus" reg="Camaena">Camaena</tp:taxon-name-part> <tp:taxon-name-part taxon-name-part-type="species" reg="funingensis">funingensis</tp:taxon-name-part></tp:taxon-name></italic> sp. nov.</td><td rowspan="1" colspan="1">0.000</td><td rowspan="1" colspan="1">0.068–0.200</td></tr><tr><td rowspan="1" colspan="1"><italic><tp:taxon-name><tp:taxon-name-part taxon-name-part-type="genus" reg="Camaena">Camaena</tp:taxon-name-part> <tp:taxon-name-part taxon-name-part-type="species" reg="gaolongensis">gaolongensis</tp:taxon-name-part></tp:taxon-name></italic> sp. nov.</td><td rowspan="1" colspan="1">0.000</td><td rowspan="1" colspan="1">0.075–0.203</td></tr><tr><td rowspan="1" colspan="1"><italic><tp:taxon-name><tp:taxon-name-part taxon-name-part-type="genus" reg="Camaena">Camaena</tp:taxon-name-part> <tp:taxon-name-part taxon-name-part-type="species" reg="maguanensis">maguanensis</tp:taxon-name-part></tp:taxon-name></italic> sp. nov.</td><td rowspan="1" colspan="1">0.000</td><td rowspan="1" colspan="1">0.068–0.198</td></tr><tr><td rowspan="1" colspan="1"><italic><tp:taxon-name><tp:taxon-name-part taxon-name-part-type="genus" reg="Camaena">Camaena</tp:taxon-name-part> <tp:taxon-name-part taxon-name-part-type="species" reg="yulinensis">yulinensis</tp:taxon-name-part></tp:taxon-name></italic> sp. nov.</td><td rowspan="1" colspan="1">0.000–0.002</td><td rowspan="1" colspan="1">0.092–0.202</td></tr><tr><td rowspan="1" colspan="1">
                  <italic><tp:taxon-name><tp:taxon-name-part taxon-name-part-type="genus" reg="Camaena">Camaena</tp:taxon-name-part> <tp:taxon-name-part taxon-name-part-type="species" reg="vorvonga">vorvonga</tp:taxon-name-part></tp:taxon-name></italic>
                </td><td rowspan="1" colspan="1">0.000–0.002</td><td rowspan="1" colspan="1">0.089–0.209</td></tr><tr><td rowspan="1" colspan="1">
                  <italic><tp:taxon-name><tp:taxon-name-part taxon-name-part-type="genus" reg="Camaena">Camaena</tp:taxon-name-part> <tp:taxon-name-part taxon-name-part-type="species" reg="jinpingensis">jinpingensis</tp:taxon-name-part></tp:taxon-name></italic>
                </td><td rowspan="1" colspan="1">0.000–0.002</td><td rowspan="1" colspan="1">0.196–0.209</td></tr><tr><td rowspan="1" colspan="1">
                  <italic><tp:taxon-name><tp:taxon-name-part taxon-name-part-type="genus" reg="Camaena">Camaena</tp:taxon-name-part> <tp:taxon-name-part taxon-name-part-type="species" reg="longsonensis">longsonensis</tp:taxon-name-part></tp:taxon-name></italic>
                </td><td rowspan="1" colspan="1">0.000</td><td rowspan="1" colspan="1">0.153–0.211</td></tr></tbody></table></table-wrap><table-wrap id="T5" position="float" orientation="portrait"><label>Table 5.</label><caption><p>Diagnostic comparisons of morphological characters of the four new species.</p></caption><table id="TID0ETVAI" rules="all"><tbody><tr><th rowspan="1" colspan="1">Character</th><th rowspan="1" colspan="1"><italic><tp:taxon-name><tp:taxon-name-part taxon-name-part-type="genus" reg="Camaena">C.</tp:taxon-name-part> <tp:taxon-name-part taxon-name-part-type="species" reg="funingensis">funingensis</tp:taxon-name-part></tp:taxon-name></italic> sp. nov.</th><th rowspan="1" colspan="1"><italic><tp:taxon-name><tp:taxon-name-part taxon-name-part-type="genus" reg="Camaena">C.</tp:taxon-name-part> <tp:taxon-name-part taxon-name-part-type="species" reg="gaolongensis">gaolongensis</tp:taxon-name-part></tp:taxon-name></italic> sp. nov.</th><th rowspan="1" colspan="1"><italic><tp:taxon-name><tp:taxon-name-part taxon-name-part-type="genus" reg="Camaena">C.</tp:taxon-name-part> <tp:taxon-name-part taxon-name-part-type="species" reg="maguanensis">maguanensis</tp:taxon-name-part></tp:taxon-name></italic> sp. nov.</th><th rowspan="1" colspan="1"><italic><tp:taxon-name><tp:taxon-name-part taxon-name-part-type="genus" reg="Camaena">C.</tp:taxon-name-part> <tp:taxon-name-part taxon-name-part-type="species" reg="yulinensis">yulinensis</tp:taxon-name-part></tp:taxon-name></italic> sp.nov.</th></tr><tr><td rowspan="1" colspan="1">Shell thickness</td><td rowspan="1" colspan="1">thin</td><td rowspan="1" colspan="1">quite thick</td><td rowspan="1" colspan="1">thin</td><td rowspan="1" colspan="1">thin</td></tr><tr><td rowspan="1" colspan="1">Shell color</td><td rowspan="1" colspan="1">light yellowish brown</td><td rowspan="1" colspan="1">dark brown</td><td rowspan="1" colspan="1">yellowish</td><td rowspan="1" colspan="1">light yellowish</td></tr><tr><td rowspan="1" colspan="1">Periphery</td><td rowspan="1" colspan="1">carinate</td><td rowspan="1" colspan="1">acute and carinate</td><td rowspan="1" colspan="1">acute and carinate</td><td rowspan="1" colspan="1">carinate</td></tr><tr><td rowspan="1" colspan="1">Growth lines</td><td rowspan="1" colspan="1">clear</td><td rowspan="1" colspan="1">clear and dense</td><td rowspan="1" colspan="1">unclear</td><td rowspan="1" colspan="1">clear and dense</td></tr><tr><td rowspan="1" colspan="1">Umbilicus</td><td rowspan="1" colspan="1">only 1/5 covered</td><td rowspan="1" colspan="1">only 2/5 covered</td><td rowspan="1" colspan="1">only 2/5 covered</td><td rowspan="1" colspan="1">1/3 covered</td></tr><tr><td rowspan="1" colspan="1">Verge</td><td rowspan="1" colspan="1">ovate</td><td rowspan="1" colspan="1">short conic</td><td rowspan="1" colspan="1">circular and small</td><td rowspan="1" colspan="1">long conic</td></tr><tr><td rowspan="1" colspan="1">Verge opening</td><td rowspan="1" colspan="1">terminally, one clear crack on the surface extending from the end to the base</td><td rowspan="1" colspan="1">basally, one crack on the side surface extending from the base to the end</td><td rowspan="1" colspan="1">basally, one crack on the surface extending from the base to the end</td><td rowspan="1" colspan="1">terminally</td></tr></tbody></table></table-wrap></tp:treatment-sec><ref-list><ref id="B9"><mixed-citation xmlns:xlink="http://www.w3.org/1999/xlink" xlink:type="simple"><person-group><name name-style="western"><surname>Criscione</surname><given-names>F</given-names></name><name name-style="western"><surname>Köhler</surname><given-names>F</given-names></name></person-group> (<year>2014</year>) <article-title>Molecular phylogenetics and comparative anatomy of <italic><tp:taxon-name><tp:taxon-name-part taxon-name-part-type="genus">Kimberleytrachia</tp:taxon-name-part></tp:taxon-name></italic> Köhler, 2011 – a genus of land snail endemic to the coastal Kimberley, Western Australia with description of new taxa (<tp:taxon-name><tp:taxon-name-part taxon-name-part-type="class">Gastropoda</tp:taxon-name-part></tp:taxon-name>, <tp:taxon-name><tp:taxon-name-part taxon-name-part-type="family">Camaenidae</tp:taxon-name-part></tp:taxon-name>).</article-title><source>Contributions to Zoology</source><volume>83</volume>(<issue>4</issue>): <fpage>245</fpage>–<lpage>267</lpage>. <ext-link xlink:type="simple" ext-link-type="doi" xlink:href="10.1163/18759866-08304003">https://doi.org/10.1163/18759866-08304003</ext-link></mixed-citation></ref></ref-list></tp:taxon-treatment>
