# Supplementary material for: Descriptions of four new dextral land snails of the genus Camaena (Gastropoda, Eupulmonata, Camaenidae) from south China
Source: Zookeys. 2020 Nov 24;996:37–58. doi: 10.3897/zookeys.996.54187 (PMC7710680; doi:10.3897/zookeys.996.54187)
Supplement: XML Treatment for Camaena yulinensis [file zookeys.996.54187-treatment5.xml]

<!DOCTYPE tp:taxon-treatment
  PUBLIC "-//TaxonX//DTD Taxonomic Treatment Publishing DTD v0 20100105//EN" "tax-treatment-NSO.dtd">
<tp:taxon-treatment xmlns:tp="http://www.plazi.org/taxpub"><tp:treatment-meta><kwd-group><label>Taxon classification</label><kwd><named-content xmlns:xlink="http://www.w3.org/1999/xlink" content-type="kingdom">Animalia</named-content></kwd><kwd><named-content xmlns:xlink="http://www.w3.org/1999/xlink" content-type="family">Camaenidae</named-content></kwd></kwd-group><mixed-citation publication-type="journal"><person-group><name><surname>Wang</surname><given-names>Pei</given-names></name><name><surname>Hu</surname><given-names>Mei-Ling</given-names></name><name><surname>Lin</surname><given-names>Jun-Hong</given-names></name><name><surname>Yang</surname><given-names>Hai-Fang</given-names></name><name><surname>Li</surname><given-names>Xiao-Jing</given-names></name><name><surname>Zhou</surname><given-names>Wei-Chuan</given-names></name></person-group><article-title>Descriptions of four new dextral land snails of the genus <italic><tp:taxon-name><tp:taxon-name-part taxon-name-part-type="genus" reg="Camaena">Camaena</tp:taxon-name-part></tp:taxon-name></italic> (<tp:taxon-name><tp:taxon-name-part taxon-name-part-type="class">Gastropoda</tp:taxon-name-part></tp:taxon-name>, <tp:taxon-name><tp:taxon-name-part taxon-name-part-type="suborder">Eupulmonata</tp:taxon-name-part></tp:taxon-name>, <tp:taxon-name><tp:taxon-name-part taxon-name-part-type="family">Camaenidae</tp:taxon-name-part></tp:taxon-name>) from south China</article-title><source>Zookeys</source><day>24</day><month>11</month><year>2020</year><volume>996</volume><fpage>37</fpage><lpage>58</lpage><pub-id pub-id-type="doi">10.3897/zookeys.996.54187</pub-id></mixed-citation></tp:treatment-meta><tp:nomenclature><tp:taxon-name><object-id xmlns:xlink="http://www.w3.org/1999/xlink" content-type="arpha" xlink:type="simple">3E0CDA8E-7D14-53E3-8424-8FEF2D082342</object-id>
                <tp:taxon-name-part taxon-name-part-type="genus" reg="Camaena">Camaena</tp:taxon-name-part>
                <tp:taxon-name-part taxon-name-part-type="species" reg="yulinensis">yulinensis</tp:taxon-name-part>
                <object-id xmlns:xlink="http://www.w3.org/1999/xlink" content-type="zoobank" xlink:type="simple">http://zoobank.org/3038DBDB-A3B2-4364-B2D3-CB7E694EA8ED</object-id>
              </tp:taxon-name><tp:taxon-authority>Zhou, Wang &amp; Hu</tp:taxon-authority><tp:taxon-status xmlns:xlink="http://www.w3.org/1999/xlink" xlink:type="simple">sp. nov.</tp:taxon-status><xref ref-type="fig" rid="F3">Figures 3D</xref><xref ref-type="fig" rid="F4">, 4</xref><xref ref-type="fig" rid="F5">, 5D</xref><xref ref-type="fig" rid="F9">, 9</xref><xref ref-type="table" rid="T3">, Tables 3</xref><xref ref-type="table" rid="T4">, 4</xref><xref ref-type="table" rid="T5">, 5</xref></tp:nomenclature><tp:treatment-sec sec-type="type material" id="SECID0EJQAI"><title>Type material.</title><p><bold><italic>Holotype</italic>.</bold> [<abbrev xmlns:xlink="http://www.w3.org/1999/xlink" content-type="institution" xlink:title="Original Fujian Entry-Exit Inspection &amp; Quarantine Bureau, Fuzhou, Fujian, China" id="ABBRID0EUQAI" xlink:type="simple">FJIQBC</abbrev> 19460] Shell height 21.0 mm, shell width 40.5 mm, height of aperture 13.5 mm, width of aperture 18.2 mm, 21 September 2014, collected from the type locality.</p><p><bold><italic>Paratype</italic>.</bold> [<abbrev xmlns:xlink="http://www.w3.org/1999/xlink" content-type="institution" xlink:title="Original Fujian Entry-Exit Inspection &amp; Quarantine Bureau, Fuzhou, Fujian, China" id="ABBRID0EARAI" xlink:type="simple">FJIQBC</abbrev> 19461–19466] 6 specimens: 3 live adults, 3 empty adult shells, 4 November 2013; [<abbrev xmlns:xlink="http://www.w3.org/1999/xlink" content-type="institution" xlink:title="Original Fujian Entry-Exit Inspection &amp; Quarantine Bureau, Fuzhou, Fujian, China" id="ABBRID0EFRAI" xlink:type="simple">FJIQBC</abbrev> 19468–19472] 5 specimens: 3 live adults, 2 empty juvenile shells, 21 September 2014.</p></tp:treatment-sec><tp:treatment-sec sec-type="type locality" id="SECID0EKRAI"><title>Type locality.</title><p>Longquan cave, Yulin, Guangxi, China (<named-content xmlns:xlink="http://www.w3.org/1999/xlink" content-type="dwc:verbatimCoordinates" xlink:type="simple"><named-content content-type="geo-json" specific-use="{&#34;type&#34;:&#34;Point&#34;,&#34;coordinates&#34;:[109.755933,22.611456]}" id="NCID0ETRAI" xlink:type="simple">22°36'41.24"N, 109°45'21.36"E</named-content></named-content>).</p></tp:treatment-sec><tp:treatment-sec sec-type="etymology" id="SECID0EYRAI"><title>Etymology.</title><p>The name of the new species refers to the type locality.</p></tp:treatment-sec><tp:treatment-sec sec-type="diagnosis" id="SECID0E4RAI"><title>Diagnosis.</title><p><bold><italic>Shell</italic>.</bold> Shell dextral, large, thin, fragile, and slightly lucent, low and flat conical. 4.5 whorls, the front whorls increasing slowly. Spire relatively low. Body whorl rapidly expanded. Shell light yellowish with clear and dense growth lines and spiral bands on the surface. Apex quite blunt. Suture shallow. The protoconch surface smooth for most individuals, but a few are rough. Growth lines clear near the outer side of suture under 32 × stereomicroscope. Last whorl with carinate periphery, a thin reddish brown spiral band on the carina, and many reddish brown spiral bands of different thickness on the upper and lower parts. Aperture lunate. Peristome reflected, flesh-colored, thin, sharp. Columellar lip reflected. Umbilicus reddish brown, open, large, and only 1/3 covered. Inner lip attached to body whorl, forming translucent callus.</p><fig id="F6" position="float" orientation="portrait"><object-id xmlns:xlink="http://www.w3.org/1999/xlink" content-type="doi" xlink:type="simple">10.3897/zookeys.996.54187.figure6</object-id><object-id xmlns:xlink="http://www.w3.org/1999/xlink" content-type="arpha" xlink:type="simple">207C20AC-FB55-536D-95A3-D13FFEDBD213</object-id><label>Figure 6.</label><caption><p>Reproductive system of the snail <italic><tp:taxon-name><tp:taxon-name-part taxon-name-part-type="genus" reg="Camaena">Camaena</tp:taxon-name-part> <tp:taxon-name-part taxon-name-part-type="species" reg="funingensis">funingensis</tp:taxon-name-part></tp:taxon-name></italic> sp. nov. (holotype, <abbrev xmlns:xlink="http://www.w3.org/1999/xlink" content-type="institution" xlink:title="Original Fujian Entry-Exit Inspection &amp; Quarantine Bureau, Fuzhou, Fujian, China" id="ABBRID0E2SAI" xlink:type="simple">FJIQBC</abbrev> 19340, Laolida, Funing, Yunnan, China) <bold>A</bold> reproductive organ <bold>B</bold> penis <bold>C</bold> verge <bold>D</bold> inner penial wall. The arrow indicates opening position of the verge.</p></caption><graphic xmlns:xlink="http://www.w3.org/1999/xlink" xlink:href="zookeys-996-037-g006.jpg" position="float" orientation="portrait" xlink:type="simple" id="oo_478748.jpg"><uri content-type="original_file" xlink:type="simple">https://binary.pensoft.net/fig/478748</uri></graphic></fig><p><bold><italic>Soft body</italic>.</bold> Pale yellow with irregular black lines. Tentacles dark brown.</p><p><bold><italic>Reproductive system</italic>.</bold> Bursa copulatrix oval, large, with long and tapering pedunculus. Flagellum long and slightly thick, tapering distally. Vas deferens short and thin. Epiphallus medium length and slightly thick. Penis retractor muscle short and wide. Penis short and swollen at distal 1/3, with longitudinal, thin, smooth pilasters internally. Verge conical, large, opened terminally, with some irregular wrinkles on the surface.</p><fig id="F7" position="float" orientation="portrait"><object-id xmlns:xlink="http://www.w3.org/1999/xlink" content-type="doi" xlink:type="simple">10.3897/zookeys.996.54187.figure7</object-id><object-id xmlns:xlink="http://www.w3.org/1999/xlink" content-type="arpha" xlink:type="simple">311AAB02-4883-50F4-9027-A4D805FE081A</object-id><label>Figure 7.</label><caption><p>Reproductive system of the snail <italic><tp:taxon-name><tp:taxon-name-part taxon-name-part-type="genus" reg="Camaena">Camaena</tp:taxon-name-part> <tp:taxon-name-part taxon-name-part-type="species" reg="gaolongensis">gaolongensis</tp:taxon-name-part></tp:taxon-name></italic> sp. nov. (holotype, <abbrev xmlns:xlink="http://www.w3.org/1999/xlink" content-type="institution" xlink:title="Original Fujian Entry-Exit Inspection &amp; Quarantine Bureau, Fuzhou, Fujian, China" id="ABBRID0EOUAI" xlink:type="simple">FJIQBC</abbrev> 19353, Dayao, Gaolong, Guangxi, China) <bold>A</bold> reproductive organ <bold>B</bold> penis <bold>C</bold> verge <bold>D</bold> inner penial wall. The arrow indicates opening position of the verge.</p></caption><graphic xmlns:xlink="http://www.w3.org/1999/xlink" xlink:href="zookeys-996-037-g007.jpg" position="float" orientation="portrait" xlink:type="simple" id="oo_478749.jpg"><uri content-type="original_file" xlink:type="simple">https://binary.pensoft.net/fig/478749</uri></graphic></fig></tp:treatment-sec><tp:treatment-sec sec-type="habitat" id="SECID0EAVAI"><title>Habitat.</title><p>The species was found on limestone in Yulin city, Guangxi province.</p></tp:treatment-sec><tp:treatment-sec sec-type="distribution" id="SECID0EFVAI"><title>Distribution.</title><p>Only known from the type locality.</p><table-wrap id="T5" position="float" orientation="portrait"><label>Table 5.</label><caption><p>Diagnostic comparisons of morphological characters of the four new species.</p></caption><table id="TID0ETVAI" rules="all"><tbody><tr><th rowspan="1" colspan="1">Character</th><th rowspan="1" colspan="1"><italic><tp:taxon-name><tp:taxon-name-part taxon-name-part-type="genus" reg="Camaena">C.</tp:taxon-name-part> <tp:taxon-name-part taxon-name-part-type="species" reg="funingensis">funingensis</tp:taxon-name-part></tp:taxon-name></italic> sp. nov.</th><th rowspan="1" colspan="1"><italic><tp:taxon-name><tp:taxon-name-part taxon-name-part-type="genus" reg="Camaena">C.</tp:taxon-name-part> <tp:taxon-name-part taxon-name-part-type="species" reg="gaolongensis">gaolongensis</tp:taxon-name-part></tp:taxon-name></italic> sp. nov.</th><th rowspan="1" colspan="1"><italic><tp:taxon-name><tp:taxon-name-part taxon-name-part-type="genus" reg="Camaena">C.</tp:taxon-name-part> <tp:taxon-name-part taxon-name-part-type="species" reg="maguanensis">maguanensis</tp:taxon-name-part></tp:taxon-name></italic> sp. nov.</th><th rowspan="1" colspan="1"><italic><tp:taxon-name><tp:taxon-name-part taxon-name-part-type="genus" reg="Camaena">C.</tp:taxon-name-part> <tp:taxon-name-part taxon-name-part-type="species" reg="yulinensis">yulinensis</tp:taxon-name-part></tp:taxon-name></italic> sp.nov.</th></tr><tr><td rowspan="1" colspan="1">Shell thickness</td><td rowspan="1" colspan="1">thin</td><td rowspan="1" colspan="1">quite thick</td><td rowspan="1" colspan="1">thin</td><td rowspan="1" colspan="1">thin</td></tr><tr><td rowspan="1" colspan="1">Shell color</td><td rowspan="1" colspan="1">light yellowish brown</td><td rowspan="1" colspan="1">dark brown</td><td rowspan="1" colspan="1">yellowish</td><td rowspan="1" colspan="1">light yellowish</td></tr><tr><td rowspan="1" colspan="1">Periphery</td><td rowspan="1" colspan="1">carinate</td><td rowspan="1" colspan="1">acute and carinate</td><td rowspan="1" colspan="1">acute and carinate</td><td rowspan="1" colspan="1">carinate</td></tr><tr><td rowspan="1" colspan="1">Growth lines</td><td rowspan="1" colspan="1">clear</td><td rowspan="1" colspan="1">clear and dense</td><td rowspan="1" colspan="1">unclear</td><td rowspan="1" colspan="1">clear and dense</td></tr><tr><td rowspan="1" colspan="1">Umbilicus</td><td rowspan="1" colspan="1">only 1/5 covered</td><td rowspan="1" colspan="1">only 2/5 covered</td><td rowspan="1" colspan="1">only 2/5 covered</td><td rowspan="1" colspan="1">1/3 covered</td></tr><tr><td rowspan="1" colspan="1">Verge</td><td rowspan="1" colspan="1">ovate</td><td rowspan="1" colspan="1">short conic</td><td rowspan="1" colspan="1">circular and small</td><td rowspan="1" colspan="1">long conic</td></tr><tr><td rowspan="1" colspan="1">Verge opening</td><td rowspan="1" colspan="1">terminally, one clear crack on the surface extending from the end to the base</td><td rowspan="1" colspan="1">basally, one crack on the side surface extending from the base to the end</td><td rowspan="1" colspan="1">basally, one crack on the surface extending from the base to the end</td><td rowspan="1" colspan="1">terminally</td></tr></tbody></table></table-wrap></tp:treatment-sec><tp:treatment-sec sec-type="remarks" id="SECID0EG2AI"><title>Remarks.</title><p><italic><tp:taxon-name><tp:taxon-name-part taxon-name-part-type="genus" reg="Camaena">Camaena</tp:taxon-name-part> <tp:taxon-name-part taxon-name-part-type="species" reg="yulinensis">yulinensis</tp:taxon-name-part></tp:taxon-name></italic> sp. nov. differs from <italic><tp:taxon-name><tp:taxon-name-part taxon-name-part-type="genus" reg="Camaena">C.</tp:taxon-name-part> <tp:taxon-name-part taxon-name-part-type="species" reg="longsonensis">longsonensis</tp:taxon-name-part></tp:taxon-name></italic> and <italic><tp:taxon-name><tp:taxon-name-part taxon-name-part-type="genus" reg="Camaena">C.</tp:taxon-name-part> <tp:taxon-name-part taxon-name-part-type="species" reg="jinpingensis">jinpingensis</tp:taxon-name-part></tp:taxon-name></italic> in the key characteristic of large open umbilicus. This new species not only has spiral bands with different thickness on the body whorl but also has a flesh-colored peristome compared to <italic><tp:taxon-name><tp:taxon-name-part taxon-name-part-type="genus" reg="Camaena">C.</tp:taxon-name-part> <tp:taxon-name-part taxon-name-part-type="species" reg="vorvonga">vorvonga</tp:taxon-name-part></tp:taxon-name></italic>. The differences between this species and the other three new <italic><tp:taxon-name><tp:taxon-name-part taxon-name-part-type="genus" reg="Camaena">Camaena</tp:taxon-name-part></tp:taxon-name></italic> species herein have already been described above.</p><fig id="F8" position="float" orientation="portrait"><object-id xmlns:xlink="http://www.w3.org/1999/xlink" content-type="doi" xlink:type="simple">10.3897/zookeys.996.54187.figure8</object-id><object-id xmlns:xlink="http://www.w3.org/1999/xlink" content-type="arpha" xlink:type="simple">7976CF92-FA5E-5FFF-AD6F-6C08BB07096E</object-id><label>Figure 8.</label><caption><p>Reproductive system of the snail <italic><tp:taxon-name><tp:taxon-name-part taxon-name-part-type="genus" reg="Camaena">Camaena</tp:taxon-name-part> <tp:taxon-name-part taxon-name-part-type="species" reg="maguanensis">maguanensis</tp:taxon-name-part></tp:taxon-name></italic> sp. nov. (<abbrev xmlns:xlink="http://www.w3.org/1999/xlink" content-type="institution" xlink:title="Original Fujian Entry-Exit Inspection &amp; Quarantine Bureau, Fuzhou, Fujian, China" id="ABBRID0ES4AI" xlink:type="simple">FJIQBC</abbrev> 19405, Huazhige, Maguan, Yunnan, China) <bold>A</bold> reproductive organ <bold>B</bold> penis <bold>C</bold> verge <bold>D</bold> inner penial wall. The arrow indicates opening position of the verge.</p></caption><graphic xmlns:xlink="http://www.w3.org/1999/xlink" xlink:href="zookeys-996-037-g008.jpg" position="float" orientation="portrait" xlink:type="simple" id="oo_478750.jpg"><uri content-type="original_file" xlink:type="simple">https://binary.pensoft.net/fig/478750</uri></graphic></fig><p><italic>P</italic>-distances of the <abbrev xmlns:xlink="http://www.w3.org/1999/xlink" xlink:title="cytochrome c oxidase subunit 1gene" id="ABBRID0EI5AI" xlink:type="simple">COI</abbrev> gene between <italic><tp:taxon-name><tp:taxon-name-part taxon-name-part-type="genus" reg="Camaena">C.</tp:taxon-name-part> <tp:taxon-name-part taxon-name-part-type="species" reg="yulinensis">yulinensis</tp:taxon-name-part></tp:taxon-name></italic> sp. nov. and the other dextral congeners ranges from 0.092 to 0.202 (Table <xref ref-type="table" rid="T3">3</xref>) and the phylogenetic topology tree supports the establishment of this new species.</p><fig id="F9" position="float" orientation="portrait"><object-id xmlns:xlink="http://www.w3.org/1999/xlink" content-type="doi" xlink:type="simple">10.3897/zookeys.996.54187.figure9</object-id><object-id xmlns:xlink="http://www.w3.org/1999/xlink" content-type="arpha" xlink:type="simple">EFC83174-8D8E-57D8-A72E-C073DBD1D357</object-id><label>Figure 9.</label><caption><p>Reproductive system of the snail <italic><tp:taxon-name><tp:taxon-name-part taxon-name-part-type="genus" reg="Camaena">Camaena</tp:taxon-name-part> <tp:taxon-name-part taxon-name-part-type="species" reg="yulinensis">yulinensis</tp:taxon-name-part></tp:taxon-name></italic> sp. nov. (<abbrev xmlns:xlink="http://www.w3.org/1999/xlink" content-type="institution" xlink:title="Original Fujian Entry-Exit Inspection &amp; Quarantine Bureau, Fuzhou, Fujian, China" id="ABBRID0EO6AI" xlink:type="simple">FJIQBC</abbrev> 19460, Longquan cave, Yulin, Guangxi, China) <bold>A</bold> reproductive organ <bold>B</bold> penis <bold>C</bold> verge <bold>D</bold> inner penial wall. The arrow indicates opening position of the verge.</p></caption><graphic xmlns:xlink="http://www.w3.org/1999/xlink" xlink:href="zookeys-996-037-g009.jpg" position="float" orientation="portrait" xlink:type="simple" id="oo_478751.jpg"><uri content-type="original_file" xlink:type="simple">https://binary.pensoft.net/fig/478751</uri></graphic></fig></tp:treatment-sec><tp:treatment-sec><!--Section generated to contain objects referenced in tp:taxon-treatment.--><fig id="F3" position="float" orientation="portrait"><object-id xmlns:xlink="http://www.w3.org/1999/xlink" content-type="doi" xlink:type="simple">10.3897/zookeys.996.54187.figure3</object-id><object-id xmlns:xlink="http://www.w3.org/1999/xlink" content-type="arpha" xlink:type="simple">CBC8A8E3-BA34-5CE4-B9BF-D9667FB0B149</object-id><label>Figure 3.</label><caption><p>Photographs of the four new species <bold>A</bold><italic><tp:taxon-name><tp:taxon-name-part taxon-name-part-type="genus" reg="Camaena">Camaena</tp:taxon-name-part> <tp:taxon-name-part taxon-name-part-type="species" reg="funingensis">funingensis</tp:taxon-name-part></tp:taxon-name></italic> sp. nov. (holotype, <abbrev xmlns:xlink="http://www.w3.org/1999/xlink" content-type="institution" xlink:title="Original Fujian Entry-Exit Inspection &amp; Quarantine Bureau, Fuzhou, Fujian, China" id="ABBRID0EGCBG" xlink:type="simple">FJIQBC</abbrev> 19340, Laolida, Funing, Yunnan, China) <bold>B</bold><italic><tp:taxon-name><tp:taxon-name-part taxon-name-part-type="genus" reg="Camaena">Camaena</tp:taxon-name-part> <tp:taxon-name-part taxon-name-part-type="species" reg="gaolongensis">gaolongensis</tp:taxon-name-part></tp:taxon-name></italic> sp. nov. (holotype, <abbrev xmlns:xlink="http://www.w3.org/1999/xlink" content-type="institution" xlink:title="Original Fujian Entry-Exit Inspection &amp; Quarantine Bureau, Fuzhou, Fujian, China" id="ABBRID0EYCBG" xlink:type="simple">FJIQBC</abbrev> 19353, Dayao, Gaolong, Guangxi, China) <bold>C</bold><italic><tp:taxon-name><tp:taxon-name-part taxon-name-part-type="genus" reg="Camaena">Camaena</tp:taxon-name-part> <tp:taxon-name-part taxon-name-part-type="species" reg="maguanensis">maguanensis</tp:taxon-name-part></tp:taxon-name></italic> sp. nov. (<abbrev xmlns:xlink="http://www.w3.org/1999/xlink" content-type="institution" xlink:title="Original Fujian Entry-Exit Inspection &amp; Quarantine Bureau, Fuzhou, Fujian, China" id="ABBRID0EKDBG" xlink:type="simple">FJIQBC</abbrev> 19405, Huazhige, Maguan, Yunnan, China) <bold>D</bold><italic><tp:taxon-name><tp:taxon-name-part taxon-name-part-type="genus" reg="Camaena">Camaena</tp:taxon-name-part> <tp:taxon-name-part taxon-name-part-type="species" reg="yulinensis">yulinensis</tp:taxon-name-part></tp:taxon-name></italic> sp. nov. (<abbrev xmlns:xlink="http://www.w3.org/1999/xlink" content-type="institution" xlink:title="Original Fujian Entry-Exit Inspection &amp; Quarantine Bureau, Fuzhou, Fujian, China" id="ABBRID0E3DBG" xlink:type="simple">FJIQBC</abbrev> 19460, Longquan cave, Yulin, Guangxi, China). Scale bars: 10 mm.</p></caption><graphic xmlns:xlink="http://www.w3.org/1999/xlink" xlink:href="zookeys-996-037-g003.jpg" position="float" orientation="portrait" xlink:type="simple" id="oo_478745.jpg"><uri content-type="original_file" xlink:type="simple">https://binary.pensoft.net/fig/478745</uri></graphic></fig><fig id="F4" position="float" orientation="portrait"><object-id xmlns:xlink="http://www.w3.org/1999/xlink" content-type="doi" xlink:type="simple">10.3897/zookeys.996.54187.figure4</object-id><object-id xmlns:xlink="http://www.w3.org/1999/xlink" content-type="arpha" xlink:type="simple">EF58FBB1-C00E-5C89-BF04-33BB95253E98</object-id><label>Figure 4.</label><caption><p>Photographs of three camaenids <bold>A</bold><italic><tp:taxon-name><tp:taxon-name-part taxon-name-part-type="genus" reg="Camaena">Camaena</tp:taxon-name-part> <tp:taxon-name-part taxon-name-part-type="species" reg="vorvonga">vorvonga</tp:taxon-name-part></tp:taxon-name></italic> (Pingxiang, Guangxi, China) <bold>B</bold><italic><tp:taxon-name><tp:taxon-name-part taxon-name-part-type="genus" reg="Camaena">Camaena</tp:taxon-name-part> <tp:taxon-name-part taxon-name-part-type="species" reg="jinpingensis">jinpingensis</tp:taxon-name-part></tp:taxon-name></italic> (Jinping, Yunnan, China) <bold>C</bold><italic><tp:taxon-name><tp:taxon-name-part taxon-name-part-type="genus" reg="Camaena">Camaena</tp:taxon-name-part> <tp:taxon-name-part taxon-name-part-type="species" reg="longsonensis">longsonensis</tp:taxon-name-part></tp:taxon-name></italic> (Lang-Son, Vietnam). Scale bars: 10 mm.</p></caption><graphic xmlns:xlink="http://www.w3.org/1999/xlink" xlink:href="zookeys-996-037-g004.jpg" position="float" orientation="portrait" xlink:type="simple" id="oo_478746.jpg"><uri content-type="original_file" xlink:type="simple">https://binary.pensoft.net/fig/478746</uri></graphic></fig><fig id="F5" position="float" orientation="portrait"><object-id xmlns:xlink="http://www.w3.org/1999/xlink" content-type="doi" xlink:type="simple">10.3897/zookeys.996.54187.figure5</object-id><object-id xmlns:xlink="http://www.w3.org/1999/xlink" content-type="arpha" xlink:type="simple">927D1691-A64E-524D-AB78-8CDE4ECF9278</object-id><label>Figure 5.</label><caption><p>Ecological photographs of snails <bold>A</bold><italic><tp:taxon-name><tp:taxon-name-part taxon-name-part-type="genus" reg="Camaena">Camaena</tp:taxon-name-part> <tp:taxon-name-part taxon-name-part-type="species" reg="funingensis">funingensis</tp:taxon-name-part></tp:taxon-name></italic> sp. nov. (Laolida, Funing, Yunnan, China) <bold>B</bold><italic><tp:taxon-name><tp:taxon-name-part taxon-name-part-type="genus" reg="Camaena">Camaena</tp:taxon-name-part> <tp:taxon-name-part taxon-name-part-type="species" reg="gaolongensis">gaolongensis</tp:taxon-name-part></tp:taxon-name></italic> sp. nov. (Dayao, Gaolong, Guangxi, China) <bold>C</bold><italic><tp:taxon-name><tp:taxon-name-part taxon-name-part-type="genus" reg="Camaena">Camaena</tp:taxon-name-part> <tp:taxon-name-part taxon-name-part-type="species" reg="maguanensis">maguanensis</tp:taxon-name-part></tp:taxon-name></italic> sp. nov. (Huazhige, Maguan, Yunnan, China) <bold>D</bold><italic><tp:taxon-name><tp:taxon-name-part taxon-name-part-type="genus" reg="Camaena">Camaena</tp:taxon-name-part> <tp:taxon-name-part taxon-name-part-type="species" reg="yulinensis">yulinensis</tp:taxon-name-part></tp:taxon-name></italic> sp. nov. (Longquan cave, Yulin, Guangxi, China).</p></caption><graphic xmlns:xlink="http://www.w3.org/1999/xlink" xlink:href="zookeys-996-037-g005.jpg" position="float" orientation="portrait" xlink:type="simple" id="oo_478747.jpg"><uri content-type="original_file" xlink:type="simple">https://binary.pensoft.net/fig/478747</uri></graphic></fig><table-wrap id="T3" position="float" orientation="portrait"><label>Table 3.</label><caption><p>Inter and intra-specific <italic>P</italic>-distances of the <abbrev xmlns:xlink="http://www.w3.org/1999/xlink" xlink:title="cytochrome c oxidase subunit 1gene" id="ABBRID0EITAG" xlink:type="simple">COI</abbrev> sequences on dextral <italic><tp:taxon-name><tp:taxon-name-part taxon-name-part-type="genus" reg="Camaena">Camaena</tp:taxon-name-part></tp:taxon-name></italic> species.</p></caption><table id="TID0ED5BG" rules="all"><tbody><tr><th rowspan="2" colspan="1">Sampling</th><th rowspan="1" colspan="2">P-distances</th></tr><tr><th rowspan="1" colspan="1">Within</th><th rowspan="1" colspan="1">Between</th></tr><tr><td rowspan="1" colspan="1"><italic><tp:taxon-name><tp:taxon-name-part taxon-name-part-type="genus" reg="Camaena">Camaena</tp:taxon-name-part> <tp:taxon-name-part taxon-name-part-type="species" reg="funingensis">funingensis</tp:taxon-name-part></tp:taxon-name></italic> sp. nov.</td><td rowspan="1" colspan="1">0.000</td><td rowspan="1" colspan="1">0.068–0.200</td></tr><tr><td rowspan="1" colspan="1"><italic><tp:taxon-name><tp:taxon-name-part taxon-name-part-type="genus" reg="Camaena">Camaena</tp:taxon-name-part> <tp:taxon-name-part taxon-name-part-type="species" reg="gaolongensis">gaolongensis</tp:taxon-name-part></tp:taxon-name></italic> sp. nov.</td><td rowspan="1" colspan="1">0.000</td><td rowspan="1" colspan="1">0.075–0.203</td></tr><tr><td rowspan="1" colspan="1"><italic><tp:taxon-name><tp:taxon-name-part taxon-name-part-type="genus" reg="Camaena">Camaena</tp:taxon-name-part> <tp:taxon-name-part taxon-name-part-type="species" reg="maguanensis">maguanensis</tp:taxon-name-part></tp:taxon-name></italic> sp. nov.</td><td rowspan="1" colspan="1">0.000</td><td rowspan="1" colspan="1">0.068–0.198</td></tr><tr><td rowspan="1" colspan="1"><italic><tp:taxon-name><tp:taxon-name-part taxon-name-part-type="genus" reg="Camaena">Camaena</tp:taxon-name-part> <tp:taxon-name-part taxon-name-part-type="species" reg="yulinensis">yulinensis</tp:taxon-name-part></tp:taxon-name></italic> sp. nov.</td><td rowspan="1" colspan="1">0.000–0.002</td><td rowspan="1" colspan="1">0.092–0.202</td></tr><tr><td rowspan="1" colspan="1">
                  <italic><tp:taxon-name><tp:taxon-name-part taxon-name-part-type="genus" reg="Camaena">Camaena</tp:taxon-name-part> <tp:taxon-name-part taxon-name-part-type="species" reg="vorvonga">vorvonga</tp:taxon-name-part></tp:taxon-name></italic>
                </td><td rowspan="1" colspan="1">0.000–0.002</td><td rowspan="1" colspan="1">0.089–0.209</td></tr><tr><td rowspan="1" colspan="1">
                  <italic><tp:taxon-name><tp:taxon-name-part taxon-name-part-type="genus" reg="Camaena">Camaena</tp:taxon-name-part> <tp:taxon-name-part taxon-name-part-type="species" reg="jinpingensis">jinpingensis</tp:taxon-name-part></tp:taxon-name></italic>
                </td><td rowspan="1" colspan="1">0.000–0.002</td><td rowspan="1" colspan="1">0.196–0.209</td></tr><tr><td rowspan="1" colspan="1">
                  <italic><tp:taxon-name><tp:taxon-name-part taxon-name-part-type="genus" reg="Camaena">Camaena</tp:taxon-name-part> <tp:taxon-name-part taxon-name-part-type="species" reg="longsonensis">longsonensis</tp:taxon-name-part></tp:taxon-name></italic>
                </td><td rowspan="1" colspan="1">0.000</td><td rowspan="1" colspan="1">0.153–0.211</td></tr></tbody></table></table-wrap><table-wrap id="T4" position="float" orientation="portrait"><label>Table 4.</label><caption><p>Adult shell dimensions (mm).</p></caption><table id="TID0EJGAI" rules="all"><tbody><tr><th rowspan="1" colspan="1">Species</th><th rowspan="1" colspan="1"><italic><tp:taxon-name><tp:taxon-name-part taxon-name-part-type="genus" reg="Camaena">C.</tp:taxon-name-part> <tp:taxon-name-part taxon-name-part-type="species" reg="funingensis">funingensis</tp:taxon-name-part></tp:taxon-name></italic> sp. nov.</th><th rowspan="1" colspan="1"><italic><tp:taxon-name><tp:taxon-name-part taxon-name-part-type="genus" reg="Camaena">C.</tp:taxon-name-part> <tp:taxon-name-part taxon-name-part-type="species" reg="gaolongensis">gaolongensis</tp:taxon-name-part></tp:taxon-name></italic> sp. nov.</th><th rowspan="1" colspan="1"><italic><tp:taxon-name><tp:taxon-name-part taxon-name-part-type="genus" reg="Camaena">C.</tp:taxon-name-part> <tp:taxon-name-part taxon-name-part-type="species" reg="maguanensis">maguanensis</tp:taxon-name-part></tp:taxon-name></italic> sp. nov.</th><th rowspan="1" colspan="1"><italic><tp:taxon-name><tp:taxon-name-part taxon-name-part-type="genus" reg="Camaena">C.</tp:taxon-name-part> <tp:taxon-name-part taxon-name-part-type="species" reg="yulinensis">yulinensis</tp:taxon-name-part></tp:taxon-name></italic> sp. nov.</th></tr><tr><td rowspan="2" colspan="1">Voucher</td><td rowspan="2" colspan="1">FJIQBC19340–19342</td><td rowspan="1" colspan="1">FJIQBC19353</td><td rowspan="2" colspan="1">FJIQBC19405–19411</td><td rowspan="1" colspan="1">FJIQBC19460–19466</td></tr><tr><td rowspan="1" colspan="1">FJIQBC19355–19356</td><td rowspan="1" colspan="1">FJIQBC19468–19470</td></tr><tr><td rowspan="1" colspan="1">Sample size</td><td rowspan="1" colspan="1">3</td><td rowspan="1" colspan="1">3</td><td rowspan="1" colspan="1">7</td><td rowspan="1" colspan="1">10</td></tr><tr><td rowspan="2" colspan="1">
                        <abbrev xmlns:xlink="http://www.w3.org/1999/xlink" xlink:title="shell height" id="ABBRID0EXHAI" xlink:type="simple">SH</abbrev>
                      </td><td rowspan="1" colspan="1">19.5–21.0</td><td rowspan="1" colspan="1">23.5–24.5</td><td rowspan="1" colspan="1">19.2–22.0</td><td rowspan="1" colspan="1">19.8–23.0</td></tr><tr><td rowspan="1" colspan="1">(20.17±0.62)</td><td rowspan="1" colspan="1">(23.93±0.42)</td><td rowspan="1" colspan="1">(20.36±0.90)</td><td rowspan="1" colspan="1">(21.35±1.05)</td></tr><tr><td rowspan="2" colspan="1">
                        <abbrev xmlns:xlink="http://www.w3.org/1999/xlink" xlink:title="shell width" id="ABBRID0EZIAI" xlink:type="simple">SW</abbrev>
                      </td><td rowspan="1" colspan="1">39.2–41.0</td><td rowspan="1" colspan="1">47.0–50.0</td><td rowspan="1" colspan="1">38.0–40.5</td><td rowspan="1" colspan="1">37.0–42.6</td></tr><tr><td rowspan="1" colspan="1">(40.23±0.76)</td><td rowspan="1" colspan="1">(48.67±1.25)</td><td rowspan="1" colspan="1">(39.24±0.74)</td><td rowspan="1" colspan="1">(40.54±1.58)</td></tr><tr><td rowspan="2" colspan="1"><abbrev xmlns:xlink="http://www.w3.org/1999/xlink" xlink:title="shell width" id="ABBRID0E2JAI" xlink:type="simple">SW</abbrev>/<abbrev xmlns:xlink="http://www.w3.org/1999/xlink" xlink:title="shell height" id="ABBRID0E6JAI" xlink:type="simple">SH</abbrev></td><td rowspan="1" colspan="1">1.95–2.03</td><td rowspan="1" colspan="1">2.00–2.06</td><td rowspan="1" colspan="1">1.84–2.03</td><td rowspan="1" colspan="1">1.84–1.96</td></tr><tr><td rowspan="1" colspan="1">(2.00±0.03)</td><td rowspan="1" colspan="1">(2.03±0.02)</td><td rowspan="1" colspan="1">(1.93±0.06)</td><td rowspan="1" colspan="1">(1.90±0.03)</td></tr><tr><td rowspan="2" colspan="1">
                        <abbrev xmlns:xlink="http://www.w3.org/1999/xlink" xlink:title="aperture height" id="ABBRID0EALAI" xlink:type="simple">AH</abbrev>
                      </td><td rowspan="1" colspan="1">13.4–14.0</td><td rowspan="1" colspan="1">13.8–14.2</td><td rowspan="1" colspan="1">12.0–13.1</td><td rowspan="1" colspan="1">13.0–14.6</td></tr><tr><td rowspan="1" colspan="1">(13.63±0.26)</td><td rowspan="1" colspan="1">(14.00±0.16)</td><td rowspan="1" colspan="1">(12.64±0.34)</td><td rowspan="1" colspan="1">(13.76±0.48)</td></tr><tr><td rowspan="2" colspan="1">
                        <abbrev xmlns:xlink="http://www.w3.org/1999/xlink" xlink:title="aperture width" id="ABBRID0ECMAI" xlink:type="simple">AW</abbrev>
                      </td><td rowspan="1" colspan="1">18.0–18.7</td><td rowspan="1" colspan="1">19.0–19.4</td><td rowspan="1" colspan="1">16.5–18.1</td><td rowspan="1" colspan="1">17.5–21.6</td></tr><tr><td rowspan="1" colspan="1">(18.30±0.29)</td><td rowspan="1" colspan="1">(19.20±0.16)</td><td rowspan="1" colspan="1">(17.22±0.56)</td><td rowspan="1" colspan="1">(19.11±1.46)</td></tr><tr><td rowspan="2" colspan="1"><abbrev xmlns:xlink="http://www.w3.org/1999/xlink" xlink:title="aperture width" id="ABBRID0EENAI" xlink:type="simple">AW</abbrev>/<abbrev xmlns:xlink="http://www.w3.org/1999/xlink" xlink:title="aperture height" id="ABBRID0EINAI" xlink:type="simple">AH</abbrev></td><td rowspan="1" colspan="1">1.34–1.35</td><td rowspan="1" colspan="1">1.37–1.38</td><td rowspan="1" colspan="1">1.33–1.39</td><td rowspan="1" colspan="1">1.33–1.48</td></tr><tr><td rowspan="1" colspan="1">(1.34±0.01)</td><td rowspan="1" colspan="1">(1.37±0.00)</td><td rowspan="1" colspan="1">(1.36±0.02)</td><td rowspan="1" colspan="1">(1.39±0.06)</td></tr></tbody></table></table-wrap></tp:treatment-sec></tp:taxon-treatment>
